# Supplementary material for: Analysis of lncRNA-miRNA-mRNA expression pattern in heart tissue after total body radiation in a mouse model
Source: J Transl Med. 2021 Aug 7;19:336. doi: 10.1186/s12967-021-02998-w (PMC8349067; doi:10.1186/s12967-021-02998-w)
Supplement: Supplementary file 2 — Additional file 2: Table S1. Differentially expressed genes at each dose compared to controls. Each tab corresponds to a specific dose. Columns B through G list the Agilent probe ID, systematic name (ID of target sequence designed to hybridize with the Agilent probe), p-value, Benjamini–Hochberg adjusted p-value, B statistic (log of the odds that the gene is differentially expressed), and the average log2FC across samples exposed to the dose, respectively. Probes are listed in order of decreasing significance. [file 12967_2021_2998_MOESM2_ESM.xlsx]

## Sheet: 1 Gy
	Agilent ID	Systematic Name	p-value	adjusted p-value	B statistic	log2(FC)
1	A_55_P2181542	NM_016771	2.24139e-11	1.10667e-06	15.1684	-3.36358
2	A_55_P1986282	NM_001111099	2.06354e-10	5.09425e-06	13.2026	1.89807
3	A_51_P363947	NM_007669	5.1106e-10	8.41103e-06	12.3928	1.69075
4	A_55_P2171578	NM_018810	2.39124e-09	2.95163e-05	11.007	-1.152
5	A_55_P2011410	NM_021517	3.49511e-09	3.37316e-05	10.6646	-2.51266
6	A_55_P2002933	NM_008456	4.09911e-09	3.37316e-05	10.5207	1.97397
7	A_51_P327451	NM_009653	1.10082e-08	7.76456e-05	9.62683	-2.67399
8	A_51_P376138	NM_054094	1.33466e-08	8.2372e-05	9.45215	-4.43249
9	A_66_P128963	NM_010006	2.0991e-08	0.000115156	9.04104	-3.89948
10	A_51_P313581	NM_007980	3.61496e-08	0.000178485	8.54673	-3.22725
11	A_66_P112573	NM_001291220	5.55118e-08	0.000244002	8.15609	-1.06768
12	A_65_P00912	ENSMUST00000061455	5.9303e-08	0.000244002	8.09588	-2.00347
13	A_66_P122106	NM_053115	6.91864e-08	0.00026277	7.95535	-2.12943
14	A_66_P135700	NM_001104531	9.87599e-08	0.000348298	7.63066	-1.15209
15	A_55_P2495787	NM_001033478	1.06143e-07	0.000349379	7.56485	-1.8781
16	A_55_P2007326	NM_009997	1.43283e-07	0.000416266	7.29083	-7.72813
17	A_52_P354844	NM_001161432	1.59644e-07	0.000416266	7.19203	1.43962
18	A_52_P221067	NM_001101472	1.62158e-07	0.000416266	7.17775	-3.32224
19	A_51_P467076	NM_010000	1.68617e-07	0.000416266	7.14205	-4.30719
20	A_55_P2597698	NM_010406	2.34721e-07	0.000551862	6.83962	-4.2022
21	A_51_P462385	NM_008061	2.63003e-07	0.000564999	6.73555	-3.28189
22	A_55_P2044653	NM_009999	2.63195e-07	0.000564999	6.73488	-2.5391
23	A_55_P2032916	NM_139142	2.90333e-07	0.00057721	6.64509	-2.36535
24	A_51_P189733	NM_175250	2.92264e-07	0.00057721	6.63902	-3.6546
25	A_51_P374137	NM_021486	3.27811e-07	0.000622512	6.53398	-1.47137
26	A_55_P2074035	NM_025325	3.51846e-07	0.000643408	6.46921	-3.91358
27	A_52_P653825	NM_029550	3.95597e-07	0.000680221	6.3619	-1.82483
28	A_51_P257419	NM_010710	4.08589e-07	0.000680221	6.33231	-1.70523
29	A_51_P509643	NM_001042451	4.38078e-07	0.000680221	6.2685	-2.7547
30	A_55_P2096967	NM_008124	4.45991e-07	0.000680221	6.2521	-2.97778
31	A_52_P33382	ENSMUST00000128900	4.49391e-07	0.000680221	6.24515	-2.85056
32	A_55_P2116272	NM_010002	4.64887e-07	0.000680221	6.21409	-4.408
33	A_55_P2807539	NM_010173	4.72115e-07	0.000680221	6.19996	-1.2103
34	A_55_P1956497	NM_008878	4.82192e-07	0.000680221	6.18062	-5.35726
35	A_55_P1977418	NM_153598	5.11456e-07	0.000685498	6.12664	-5.45247
36	A_66_P119621	NM_019911	5.137e-07	0.000685498	6.12264	-4.19111
37	A_66_P138319	NM_053115	6.12742e-07	0.000796146	5.9611	-2.27405
38	A_51_P290191	NM_008243	6.81031e-07	0.000845739	5.86426	-3.62742
39	A_55_P2003824	NM_009714	6.8517e-07	0.000845739	5.85871	-5.1573
40	A_51_P290626	NM_178747	7.1451e-07	0.000860445	5.82028	-4.46314
41	A_55_P2042923	NM_001291154	7.37493e-07	0.000866975	5.79126	-2.3906
42	A_51_P474701	NM_019395	7.90367e-07	0.00089922	5.72778	-6.28137
43	A_51_P358012	NM_009253	8.36955e-07	0.00089922	5.67528	-5.72486
44	A_51_P267063	NM_144845	8.46745e-07	0.00089922	5.66461	-4.4653
45	A_51_P111192	NM_010005	8.54383e-07	0.00089922	5.65638	-5.21238
46	A_55_P2056344	NM_001142539	9.99728e-07	0.00100736	5.51232	-2.46898
47	A_55_P2747563	NM_053096	1.06608e-06	0.00103724	5.45339	-2.17835
48	A_66_P109802	NM_001159415	1.0714e-06	0.00103724	5.44882	-4.91254
49	A_51_P249909	NM_010702	1.12858e-06	0.00107159	5.40113	-3.95178
50	A_52_P95517	NM_001101467	1.20504e-06	0.00111083	5.34101	-4.07692
51	A_52_P246252	NM_007812	1.2374e-06	0.00111083	5.3167	-5.76864
52	A_51_P394115	NM_023383	1.30505e-06	0.00113045	5.26787	-5.48923
53	A_52_P43994	NM_175111	1.33113e-06	0.00113316	5.24972	1.04901
54	A_52_P317653	NM_009799	1.42317e-06	0.0011857	5.18838	-1.22716
55	A_51_P487818	NM_017399	1.44902e-06	0.0011857	5.17186	-6.51615
56	A_51_P505132	NM_021384	1.46489e-06	0.0011857	5.16187	-1.1644
57	A_55_P2097518	NM_001080943	1.54988e-06	0.00123426	5.11012	-2.45995
58	A_51_P124132	NM_029562	1.61156e-06	0.00124327	5.07431	-1.82416
59	A_51_P198675	NM_138951	1.72052e-06	0.00130691	5.01428	-4.5568
60	A_66_P140491	XR_880223	1.76721e-06	0.00132204	4.9897	1.53643
61	A_51_P318856	NM_145935	1.90791e-06	0.00140599	4.9194	-3.70326
62	A_55_P1962404	NM_201410	1.98252e-06	0.00143948	4.8842	-1.81112
63	A_55_P1990500	NM_010767	2.01169e-06	0.00143949	4.87079	-2.73226
64	A_66_P105270	NM_010403	2.1188e-06	0.00145727	4.82318	-2.61224
65	A_52_P200121	NM_010004	2.1734e-06	0.00145727	4.79982	-5.70154
66	A_51_P291247	NM_008646	2.17457e-06	0.00145727	4.79933	-4.37395
67	A_51_P184024	NM_025677	2.18411e-06	0.00145727	4.79531	1.30482
68	A_55_P2058433	NM_001039555	2.28714e-06	0.00150567	4.753	-6.52204
69	A_51_P262701	NM_019775	2.32443e-06	0.00151008	4.73816	-5.81438
70	A_51_P434483	NM_008281	2.37244e-06	0.00152126	4.71939	-1.83788
71	A_51_P456721	NM_013478	2.49875e-06	0.00158171	4.67178	-5.61993
72	A_52_P109010	NM_010434	2.5542e-06	0.00158511	4.65163	1.06458
73	A_55_P2124712	NM_145603	2.56833e-06	0.00158511	4.64656	-1.94928
74	A_55_P1960291	NM_013769	2.76409e-06	0.00168008	4.57913	-1.33955
75	A_55_P2419514	NM_026484	2.79027e-06	0.00168008	4.57047	-1.25967
76	A_55_P2022158	NM_008096	2.88134e-06	0.00169361	4.54099	-7.45562
77	A_55_P2085445	NM_054094	2.91608e-06	0.00169387	4.52998	-2.21717
78	A_55_P2043013	XR_384707	3.20966e-06	0.00179127	4.44192	1.2747
79	A_51_P205385	NM_009474	3.24571e-06	0.00179127	4.43166	-5.54146
80	A_51_P230103	NM_001012273	3.26142e-06	0.00179127	4.42723	-1.99659
81	A_30_P01019027	chr1:44922628-44923224_F	3.27132e-06	0.00179127	4.42444	3.16105
82	A_51_P273679	NM_028772	3.29743e-06	0.00179127	4.41715	-4.60823
83	A_51_P170959	ENSMUST00000033822	3.30145e-06	0.00179127	4.41603	-3.84047
84	A_52_P382886	NM_008125	3.54483e-06	0.0018822	4.35072	-3.77291
85	A_52_P595871	NM_009993	3.54528e-06	0.0018822	4.3506	-4.10006
86	A_66_P125784	NM_008877	3.60488e-06	0.00189348	4.33529	-2.77916
87	A_51_P228574	NM_146214	3.9277e-06	0.00202566	4.25654	-2.78292
88	A_51_P323812	NM_133661	3.93858e-06	0.00202566	4.254	-2.91
89	A_51_P475523	NM_009764	4.08063e-06	0.00207708	4.22147	-1.3127
90	A_52_P458279	NM_011169	4.17763e-06	0.00210476	4.19989	-1.08175
91	A_51_P460332	NM_007385	4.27068e-06	0.00211379	4.17967	-5.71767
92	A_51_P140803	NM_020495	4.28119e-06	0.00211379	4.17741	-6.13238
93	A_55_P1962661	NM_001024719	4.39957e-06	0.0021181	4.15236	-6.21562
94	A_51_P362176	NM_133862	4.40612e-06	0.0021181	4.151	-6.98992
95	A_55_P1971006	NM_029821	4.46897e-06	0.0021181	4.13799	-2.20915
96	A_55_P2056493	ENSMUST00000153298	4.51311e-06	0.0021181	4.12897	-1.45511
97	A_51_P240041	NM_011458	4.53714e-06	0.0021181	4.12409	-5.95832
98	A_55_P2003034	NM_177161	4.5473e-06	0.0021181	4.12203	1.71488
99	A_55_P1984830	NM_145594	4.7202e-06	0.00217808	4.08777	-2.59973
100	A_51_P160713	NM_009654	4.9066e-06	0.00224313	4.0522	-9.91938
101	A_55_P2186282	NM_001031851	5.29108e-06	0.00239671	3.98292	-3.00441
102	A_52_P150236	NM_018816	5.40064e-06	0.00240226	3.9641	-5.48096
103	A_52_P232508	NM_001039544	5.59392e-06	0.00244942	3.93181	-7.53028
104	A_51_P295967	NM_001042768	5.65303e-06	0.00244942	3.92215	-4.77204
105	A_51_P157462	NM_009060	5.65549e-06	0.00244942	3.92175	-3.80453
106	A_55_P2630393	NM_027052	5.73968e-06	0.00246427	3.90818	-1.51359
107	A_55_P2042319	NM_023623	5.93139e-06	0.00251238	3.87801	-2.621
108	A_30_P01025389	chr16:64758224-64765700_F	5.95351e-06	0.00251238	3.87459	1.35138
109	A_52_P60194	NM_007576	6.13138e-06	0.00256551	3.84756	-4.14801
110	A_55_P2749548	NM_010001	6.55185e-06	0.00271069	3.78664	-6.63202
111	A_66_P131342	NM_029269	6.61836e-06	0.00271069	3.77737	-3.72061
112	A_51_P196972	NM_011403	6.82984e-06	0.0027548	3.74848	-2.32161
113	A_51_P125135	NM_026410	6.86273e-06	0.0027548	3.74407	-1.56018
114	A_66_P130671	NR_037987	7.22999e-06	0.00287411	3.69619	-1.49066
115	A_51_P256902	NM_031884	7.27637e-06	0.00287411	3.69032	-3.41451
116	A_51_P245503	NM_152811	7.52144e-06	0.00294733	3.6599	-2.1683
117	A_55_P2025343	NM_001009550	7.64791e-06	0.00297329	3.64459	-3.53879
118	A_51_P484054	NM_010172	7.85846e-06	0.00301749	3.61965	-1.87646
119	A_51_P408082	NM_009692	7.88382e-06	0.00301749	3.61669	-6.35346
120	A_52_P40327	NR_038166	8.01116e-06	0.00303044	3.60197	-2.33759
121	A_52_P488427	NM_144520	8.09251e-06	0.00303044	3.59269	-1.8999
122	A_55_P1981804	NM_010326	8.18695e-06	0.00303044	3.58204	1.31522
123	A_52_P685999	NM_027853	8.22454e-06	0.00303044	3.57783	-3.49256
124	A_51_P182631	NM_008645	8.35568e-06	0.00305595	3.5633	-7.69701
125	A_66_P132979	BC024386	8.63168e-06	0.00313368	3.53346	-3.29961
126	A_52_P252121	ENSMUST00000109600	8.87927e-06	0.00320004	3.50749	1.24079
127	A_51_P193813	NM_010196	9.07767e-06	0.00323269	3.48719	-5.25612
128	A_55_P2078670	NM_144855	9.16456e-06	0.00323269	3.47845	-2.01324
129	A_51_P178828	NM_010776	9.16629e-06	0.00323269	3.47827	-6.08082
130	A_52_P96847	NM_001195596	9.27884e-06	0.00324917	3.46707	-2.23742
131	A_52_P300355	NM_029331	9.3573e-06	0.00325357	3.45933	-1.26986
132	A_51_P391485	NM_008406	9.68807e-06	0.00334503	3.42743	-2.67387
133	A_51_P519364	NM_145986	9.94607e-06	0.00340286	3.4033	-1.17709
134	A_55_P2728683	NM_001104525	9.99341e-06	0.00340286	3.39894	-5.87696
135	A_51_P183051	NM_133995	1.00686e-05	0.00340498	3.39205	-2.50198
136	A_55_P2843443	NM_009654	1.02312e-05	0.00342269	3.37734	-8.60149
137	A_51_P277745	NM_013806	1.04035e-05	0.00342269	3.362	-2.39151
138	A_30_P01018656	chr17:22420025-22457650_F	1.04048e-05	0.00342269	3.36189	-1.03846
139	A_66_P131412	NM_177913	1.04733e-05	0.00342269	3.35586	1.21144
140	A_66_P114758	NM_145364	1.05185e-05	0.00342269	3.3519	-2.20425
141	A_55_P2083233	XM_011250154	1.06072e-05	0.003423	3.3442	-5.12267
142	A_51_P100625	NM_133996	1.07613e-05	0.00344373	3.33096	-3.51217
143	A_51_P134142	NM_145499	1.08737e-05	0.00344373	3.32141	-5.41731
144	A_55_P2050628	NM_201640	1.09329e-05	0.00344373	3.31643	-4.52857
145	A_51_P108659	NM_011134	1.09504e-05	0.00344373	3.31496	-3.35377
146	A_66_P113632	XR_384060	1.10811e-05	0.00346277	3.30406	-1.99053
147	A_51_P453909	NM_007817	1.16516e-05	0.00359555	3.25796	-4.07218
148	A_51_P209782	NM_001001446	1.1816e-05	0.00362363	3.24509	-3.36401
149	A_51_P464182	NM_133653	1.21177e-05	0.00369321	3.22194	-5.50431
150	A_51_P325836	NM_017371	1.23609e-05	0.00374423	3.20369	-6.80849
151	A_51_P510713	NM_020583	1.27544e-05	0.00383501	3.17492	-1.11072
152	A_55_P2122688	NM_019831	1.2816e-05	0.00383501	3.1705	1.03317
153	A_55_P2004781	NM_007494	1.34852e-05	0.00401097	3.12376	-1.89412
154	A_55_P2412349	NM_008455	1.36191e-05	0.00402651	3.11469	-2.0431
155	A_55_P2046657	NM_007860	1.39249e-05	0.00409242	3.0943	-2.46995
156	A_51_P469789	NM_016702	1.41137e-05	0.00412337	3.08194	-4.70744
157	A_51_P184949	NM_021489	1.43969e-05	0.00416633	3.0637	-4.40057
158	A_55_P2156288	XR_880563	1.44295e-05	0.00416633	3.06162	1.06807
159	A_55_P2726603	XM_017314122	1.46662e-05	0.00417674	3.04668	-2.26801
160	A_66_P130124	NM_008646	1.48349e-05	0.00417674	3.03618	-1.80849
161	A_51_P103706	NM_007815	1.48674e-05	0.00417674	3.03417	-6.23647
162	A_51_P386270	NM_201360	1.49258e-05	0.00417674	3.03057	-1.43854
163	A_55_P2010312	NM_001252569	1.4957e-05	0.00417674	3.02865	-7.90557
164	A_55_P2178553	NM_001305585	1.49731e-05	0.00417674	3.02766	-2.73096
165	A_55_P2714597	NM_016668	1.53999e-05	0.00426822	3.00186	-7.15443
166	A_55_P2023114	NM_153193	1.55209e-05	0.00426822	2.99467	-1.54664
167	A_51_P452768	NM_022434	1.55604e-05	0.00426822	2.99234	-2.7646
168	A_51_P186547	NM_008777	1.60546e-05	0.00437944	2.96364	-6.21558
169	A_51_P266618	NM_010012	1.64335e-05	0.00445816	2.94222	-2.25201
170	A_55_P1970846	NM_008819	1.69112e-05	0.0045627	2.91591	-1.65383
171	A_51_P253803	NM_001081117	1.72834e-05	0.00463778	2.89592	-2.06906
172	A_51_P480311	NM_010168	1.77361e-05	0.00470242	2.87219	-6.02608
173	A_66_P138765	NM_001081055	1.78048e-05	0.00470242	2.86864	-1.20789
174	A_55_P2763530	NM_001271843	1.78101e-05	0.00470242	2.86837	-3.26468
175	A_65_P19832	NM_013697	1.79154e-05	0.00470508	2.86296	-6.34596
176	A_55_P1955202	AK145592	1.80853e-05	0.00472201	2.85429	1.43478
177	A_55_P1996683	NM_001306078	1.81712e-05	0.00472201	2.84994	-2.1931
178	A_51_P101545	NM_019447	1.84058e-05	0.00475489	2.83817	-2.7983
179	A_55_P2073557	NM_009512	1.84903e-05	0.00475489	2.83396	-5.79785
180	A_52_P83252	NM_008281	1.92075e-05	0.00491373	2.79903	-1.52039
181	A_55_P2010097	NM_001045550	1.93076e-05	0.00491387	2.79426	-5.4273
182	A_51_P189082	NM_030611	1.94957e-05	0.0049363	2.78536	-6.63094
183	A_66_P127548	AK020096	1.97301e-05	0.00494495	2.77438	2.85655
184	A_55_P2067031	NM_001310735	1.98708e-05	0.00494789	2.76786	-2.98279
185	A_55_P2159575	NM_001204931	1.99423e-05	0.00494789	2.76457	-1.56156
186	A_55_P2011490	ENSMUST00000153501	2.06254e-05	0.00509179	2.73365	1.03831
187	A_51_P321734	NM_022884	2.11217e-05	0.00516162	2.71182	-3.73923
188	A_52_P412506	NM_008649	2.11883e-05	0.00516162	2.70894	-5.14281
189	A_30_P01021863	chr10:69819062-69871640_F	2.1234e-05	0.00516162	2.70696	-1.81263
190	A_55_P1977850	NM_021390	2.16777e-05	0.00520221	2.68798	1.05795
191	A_66_P131389	NM_133894	2.17049e-05	0.00520221	2.68683	-5.1284
192	A_55_P2092030	NM_010011	2.21065e-05	0.00527289	2.67	-2.87077
193	A_51_P244950	NM_001164466	2.25529e-05	0.00529621	2.65165	-3.25423
194	A_51_P394172	NM_007954	2.25974e-05	0.00529621	2.64984	-6.8966
195	A_66_P137299	AK076740	2.27278e-05	0.00529621	2.64456	-1.83681
196	A_55_P2492249	NM_013475	2.27406e-05	0.00529621	2.64404	-6.25798
197	A_66_P137374	XR_873144	2.29185e-05	0.00531257	2.63689	1.52181
198	A_52_P409746	NM_080844	2.33341e-05	0.00538364	2.6204	-6.03797
199	A_55_P2001072	ENSMUST00000184810	2.37272e-05	0.00540647	2.60506	-1.13308
200	A_55_P2061219	NM_198672	2.37566e-05	0.00540647	2.60393	-6.54072
201	A_55_P2010298	NM_009246	2.40657e-05	0.00541804	2.59207	-8.20221
202	A_52_P360740	NM_001033461	2.46954e-05	0.00551723	2.56836	-2.05544
203	A_66_P114663	NM_001029889	2.49795e-05	0.00555558	2.55786	1.11125
204	A_51_P419439	NM_010321	2.51785e-05	0.00557472	2.55058	-2.1476
205	A_55_P2010301	NM_009245	2.55459e-05	0.00563083	2.53729	-7.71028
206	A_51_P120295	NM_029562	2.62649e-05	0.00574482	2.51182	-5.60782
207	A_51_P122170	NM_017473	2.62958e-05	0.00574482	2.51074	-5.34299
208	A_30_P01026525	chr8:82854412-82919089_R	2.67004e-05	0.00580751	2.49673	3.45411
209	A_55_P2039429	NM_007860	2.75661e-05	0.0059695	2.46745	-1.88407
210	A_51_P446570	NM_130452	2.86406e-05	0.00616366	2.43236	-2.31488
211	A_55_P1989658	NM_013797	2.87247e-05	0.00616366	2.42967	-2.50693
212	A_66_P124137	NM_009247	2.92059e-05	0.00621558	2.41443	-7.46749
213	A_51_P341203	NM_017396	3.0116e-05	0.00638175	2.38627	-7.45676
214	A_51_P496905	NM_007686	3.04337e-05	0.00642151	2.37665	-3.62958
215	A_51_P198694	NM_144909	3.10494e-05	0.00652355	2.35827	-3.45268
216	A_30_P01025840	chr4:119811853-119832606_F	3.24017e-05	0.00671886	2.31916	1.43222
217	A_66_P108394	NM_177733	3.2446e-05	0.00671886	2.31791	-1.22621
218	A_55_P2103963	NM_016668	3.25234e-05	0.00671886	2.31572	-3.81047
219	A_55_P2165414	NM_001252569	3.29349e-05	0.00677553	2.30419	-7.66979
220	A_51_P102438	NM_001029867	3.53626e-05	0.00720419	2.23895	-3.81461
221	A_55_P1983733	NM_027406	3.54563e-05	0.00720419	2.23652	-1.56941
222	A_51_P117881	NM_153069	3.65333e-05	0.00736366	2.20907	-2.40205
223	A_51_P288341	NM_008277	3.6768e-05	0.00736366	2.2032	-5.36621
224	A_51_P495825	NM_133997	3.67961e-05	0.00736366	2.2025	-4.59211
225	A_55_P1993419	NM_206537	3.68377e-05	0.00736366	2.20146	-5.34302
226	A_51_P310164	NM_001144992	3.71754e-05	0.0074012	2.19309	-1.28163
227	A_52_P87503	NM_001033981	3.78631e-05	0.00750783	2.17628	-1.4755
228	A_55_P2123391	XR_035095	3.80537e-05	0.00751546	2.17168	-1.63488
229	A_66_P108322	AK043567	3.87257e-05	0.00756784	2.15562	-1.61305
230	A_51_P481721	NM_016771	3.87715e-05	0.00756784	2.15454	-2.66732
231	A_51_P322396	NM_207216	3.87788e-05	0.00756784	2.15437	-2.75839
232	A_66_P124800	NM_010635	3.89531e-05	0.00757192	2.15025	1.12336
233	A_55_P1999057	NM_001080809	3.92096e-05	0.00757736	2.14423	-4.60919
234	A_66_P101068	NM_001081085	3.93414e-05	0.00757736	2.14116	-2.23719
235	A_51_P168792	NM_001033209	3.94466e-05	0.00757736	2.13871	-1.4208
236	A_55_P2051159	NM_001289659	3.95949e-05	0.00757736	2.13526	-3.29058
237	A_55_P2830513	NM_001348095	4.08189e-05	0.00775213	2.10735	-5.87326
238	A_52_P259817	NM_029692	4.09268e-05	0.00775213	2.10492	-2.24355
239	A_52_P40293	NM_013547	4.09792e-05	0.00775213	2.10375	-3.67234
240	A_66_P108206	TC1691444	4.23967e-05	0.00798967	2.07257	1.1014
241	A_55_P2113857	NM_009247	4.26592e-05	0.00800857	2.06691	-7.43898
242	A_51_P506309	NM_053176	4.29664e-05	0.00801385	2.06033	-5.6299
243	A_52_P257774	NM_010011	4.30119e-05	0.00801385	2.05936	-3.49989
244	A_51_P428483	NM_181849	4.39659e-05	0.0081503	2.03924	-7.22084
245	A_51_P490323	NM_007376	4.41483e-05	0.0081503	2.03545	-4.36896
246	A_52_P487040	ENSMUST00000128133	4.44855e-05	0.0081503	2.02847	-1.62463
247	A_66_P101000	NM_177002	4.45152e-05	0.0081503	2.02786	-2.38662
248	A_51_P355301	NM_007818	4.46109e-05	0.0081503	2.02589	-5.77852
249	A_55_P2722393	ENSMUST00000124139	4.47347e-05	0.0081503	2.02335	-1.74406
250	A_30_P01028272	chr7:49715933-49771497_F	4.6212e-05	0.00835776	1.99356	1.68532
251	A_55_P2062991	NM_177024	4.68536e-05	0.00843188	1.98092	-1.39033
252	A_55_P2174987	NM_145365	4.69633e-05	0.00843188	1.97877	-3.23001
253	A_55_P2133220	NM_001013377	4.88248e-05	0.00867149	1.94314	-1.30175
254	A_52_P670026	NM_021384	5.03715e-05	0.00885012	1.91455	-1.02714
255	A_55_P2117155	NM_001289755	5.17431e-05	0.00900088	1.88992	-6.39868
256	A_51_P212682	NM_027290	5.19294e-05	0.00900088	1.88663	-1.5398
257	A_55_P2003410	NM_001102411	5.2194e-05	0.00901058	1.88197	-4.35599
258	A_55_P2796441	NM_133795	5.26585e-05	0.0090591	1.87385	-1.4515
259	A_51_P382764	NM_001311132	5.34407e-05	0.00916174	1.86034	-4.73698
260	A_55_P2033435	NM_001305421	5.46623e-05	0.00933874	1.83962	-2.25481
261	A_51_P121915	NM_145424	5.53593e-05	0.00942521	1.82801	-3.38662
262	A_52_P554451	NM_027918	5.5751e-05	0.00945928	1.82155	-2.7291
263	A_51_P206225	NM_144940	5.97786e-05	0.0100762	1.75762	-4.51359
264	A_51_P384515	NM_145949	5.99224e-05	0.0100762	1.75542	-1.81637
265	A_55_P2014284	NM_199314	6.0097e-05	0.0100762	1.75276	-2.51737
266	A_51_P303160	NM_007482	6.02033e-05	0.0100762	1.75114	-3.67746
267	A_66_P104979	NM_001167905	6.11418e-05	0.0101644	1.73696	-1.86182
268	A_51_P451377	NM_023125	6.1949e-05	0.010264	1.72495	-5.49465
269	A_51_P133562	NM_007618	6.25415e-05	0.0103275	1.71623	-3.41168
270	A_51_P219266	NM_027902	6.2813e-05	0.0103378	1.71226	-3.11245
271	A_55_P2644357	NM_175231	6.53496e-05	0.010684	1.67599	1.61833
272	A_51_P174961	NM_007972	6.61688e-05	0.0107822	1.66457	-3.19387
273	A_66_P106836	NM_133809	6.7051e-05	0.0108819	1.65244	-1.70698
274	A_55_P2123381	NM_010196	6.72213e-05	0.0108819	1.65012	-2.60355
275	A_51_P508349	NM_027276	6.93551e-05	0.011118	1.62149	1.65376
276	A_52_P402127	ENSMUST00000154733	7.13776e-05	0.0113318	1.59516	-2.03
277	A_55_P2912004	NM_008256	7.57013e-05	0.0119415	1.5413	-1.1441
278	A_55_P2847663	NM_028056	7.79482e-05	0.0122208	1.51451	1.15133
279	A_51_P484842	NM_007493	7.79675e-05	0.0122208	1.51429	-2.70181
280	A_55_P2126333	NM_133657	8.03874e-05	0.0125254	1.4863	-4.1625
281	A_55_P2736715	ENSMUST00000137621	8.04177e-05	0.0125254	1.48595	1.25501
282	A_55_P2208579	NM_194268	8.09553e-05	0.0125695	1.47985	-2.04313
283	A_55_P2029682	NM_172887	8.13621e-05	0.012593	1.47526	1.09219
284	A_51_P353494	NM_021564	8.17766e-05	0.0126176	1.47061	-2.31106
285	A_52_P286360	NM_008769	8.31122e-05	0.0127441	1.45578	-4.1541
286	A_51_P482711	NM_053272	8.38238e-05	0.0127738	1.44797	-1.32954
287	A_51_P172292	NM_018746	8.49282e-05	0.0129023	1.43599	-1.8188
288	A_55_P1971237	NM_001039544	8.64652e-05	0.0130955	1.41957	-4.57157
289	A_30_P01029028	chr15:79764481-79809909_R	8.73829e-05	0.0131538	1.4099	1.89186
290	A_30_P01020960	chr17:29183003-29217681_R	9.03943e-05	0.0135316	1.37889	1.47042
291	A_55_P2180996	NM_182929	9.05855e-05	0.0135316	1.37695	1.20992
292	A_51_P172155	NM_010401	9.07152e-05	0.0135316	1.37564	-2.87645
293	A_55_P2904111	NM_008490	9.24226e-05	0.0137035	1.35857	-1.72297
294	A_55_P1973809	NM_008220	9.37943e-05	0.0138653	1.34509	-1.97278
295	A_55_P1955517	ENSMUST00000121759	9.5366e-05	0.0139881	1.32988	1.52257
296	A_52_P21550	NM_173442	9.54752e-05	0.0139881	1.32883	1.04828
297	A_55_P2929773	NM_009828	9.7751e-05	0.0141902	1.30727	-1.48239
298	A_52_P64707	NM_008260	9.80041e-05	0.0141902	1.30491	-1.54651
299	A_52_P508069	AK076379	9.97317e-05	0.0143144	1.28892	1.55897
300	A_55_P2852434	ENSMUST00000194376	0.000102445	0.0145797	1.26436	-1.85515
301	A_55_P2185504	NM_010767	0.000102466	0.0145797	1.26417	-2.04556
302	A_55_P2745375	JX420286	0.000103663	0.0146314	1.25354	1.87623
303	A_55_P1975080	NM_009467	0.000103718	0.0146314	1.25305	-4.43386
304	A_51_P114148	NM_008238	0.000107155	0.0150303	1.22322	1.81326
305	A_66_P116628	ENSMUST00000118843	0.00011045	0.0154486	1.19552	-2.08732
306	A_51_P310629	NM_023114	0.000111397	0.0154843	1.18771	-6.07153
307	A_55_P2731776	XR_001781931	0.000111975	0.0154843	1.18297	-1.3429
308	A_52_P409988	NM_031197	0.00011272	0.0154843	1.17691	-2.06422
309	A_55_P2035029	ENSMUST00000120662	0.000112825	0.0154843	1.17606	-5.32955
310	A_52_P289091	NM_007813	0.000122265	0.0166301	1.10256	-3.29666
311	A_66_P109769	NM_018795	0.000128444	0.0173273	1.05748	-1.0621
312	A_51_P266883	NM_008648	0.000129613	0.0174373	1.0492	-5.65871
313	A_51_P468140	NM_008223	0.000131982	0.0176599	1.03263	-2.50452
314	A_52_P69558	BC052510	0.000132406	0.0176687	1.0297	-1.08228
315	A_51_P334979	NM_001277944	0.00013327	0.017736	1.02376	-2.77482
316	A_55_P1964262	NM_029419	0.000135426	0.0179746	1.00908	-1.19162
317	A_51_P255456	NM_009994	0.000136002	0.0180026	1.0052	1.24621
318	A_51_P161636	NM_201375	0.00013793	0.0182089	0.992338	-3.53064
319	A_52_P625461	ENSMUST00000191256	0.000138921	0.0182909	0.985793	1.03546
320	A_55_P1979904	NM_001163010	0.000139406	0.018306	0.982604	-5.48648
321	A_55_P2097553	NM_001033189	0.00014023	0.0183653	0.977218	1.00685
322	A_55_P2739521	AK182121	0.000141914	0.0185366	0.966311	-1.54835
323	A_51_P295961	NM_001001182	0.000144691	0.0188495	0.948598	-1.13926
324	A_51_P513460	NM_015780	0.000145498	0.0189047	0.943514	-2.87368
325	A_51_P162760	NM_030199	0.000146588	0.0189964	0.936693	-1.14524
326	A_52_P186672	NAP095248-001	0.000149149	0.019268	0.920861	1.02561
327	A_55_P2322104	NR_045742	0.000149663	0.019268	0.917716	1.07167
328	A_55_P1985623	NM_029600	0.000149855	0.019268	0.916548	-1.01039
329	A_55_P1970860	NM_008819	0.000150935	0.0193565	0.909985	-1.01212
330	A_55_P1963154	NM_016770	0.00015353	0.0196383	0.894407	1.21736
331	A_51_P145785	NM_007443	0.000156777	0.0199503	0.875281	-6.35847
332	A_55_P1994144	NM_001079929	0.000158477	0.0201148	0.865428	1.63326
333	A_55_P2137745	ENSMUST00000060215	0.000160994	0.0203818	0.851033	2.2737
334	A_30_P01027549	chr15:74320784-74321384_F	0.000162282	0.0203881	0.843752	1.25259
335	A_55_P1998115	NM_008455	0.000163318	0.0204528	0.837941	-3.00848
336	A_66_P133814	NM_001177561	0.000163753	0.0204528	0.835509	-4.04912
337	A_55_P2038540	NM_016956	0.00016404	0.0204528	0.833911	-1.97558
338	A_55_P2063654	NM_001012323	0.000164645	0.0204765	0.830548	-3.67645
339	A_51_P228777	NR_028267	0.000166378	0.0205883	0.82098	1.47077
340	A_66_P133314	BC004802	0.000167765	0.0206668	0.813395	-1.56461
341	A_51_P373619	NM_010775	0.000170073	0.0208885	0.800915	-1.69894
342	A_52_P182391	AK047938	0.000172427	0.0211251	0.788361	-1.81936
343	A_55_P2191675	AK018197	0.000173986	0.0212633	0.78014	1.45594
344	A_55_P2143765	NM_201410	0.00017825	0.0216571	0.758026	-1.12824
345	A_66_P120837	NM_011623	0.000178524	0.0216571	0.756625	-1.76983
346	A_51_P408100	NM_008011	0.000181414	0.0218571	0.741957	-1.53216
347	A_55_P2020477	NM_134144	0.000184289	0.0220158	0.7276	-5.59733
348	A_51_P331003	NM_011976	0.000184508	0.0220158	0.726515	-2.00588
349	A_55_P2165324	NM_028817	0.000184602	0.0220158	0.726048	-1.22814
350	A_51_P506297	NM_009979	0.000187267	0.0222278	0.712962	1.57711
351	A_51_P101474	NM_015799	0.000187327	0.0222278	0.71267	-2.50051
352	A_55_P1988083	NM_145150	0.000187731	0.0222278	0.710706	-1.75222
353	A_51_P367100	NM_008407	0.000189349	0.0223658	0.702869	-3.29153
354	A_55_P1955532	NM_001289509	0.000197106	0.0231162	0.666213	-2.35087
355	A_55_P2730686	AK041571	0.0002015	0.0235755	0.646087	1.8386
356	A_55_P2647724	NM_001161355	0.000204111	0.0238245	0.634337	-1.52123
357	A_55_P1965975	NM_001289593	0.000207249	0.0240478	0.62041	-1.51366
358	A_51_P484880	NM_207680	0.000207972	0.0240478	0.61723	1.14081
359	A_55_P2743972	NM_001009550	0.000208669	0.024072	0.614179	-5.63581
360	A_51_P342652	NM_008339	0.000209708	0.0240796	0.609644	-1.17868
361	A_55_P2099677	ENSMUST00000100051	0.000212965	0.0243793	0.595579	1.34606
362	A_66_P116724	ENSMUST00000145908	0.00021526	0.0245456	0.585798	1.24178
363	A_51_P482051	NM_007820	0.000221473	0.0251032	0.559835	-3.50499
364	A_51_P309338	NM_021022	0.000221675	0.0251032	0.559002	-3.925
365	A_52_P595140	NM_198030	0.000226726	0.0253974	0.538445	-1.96819
366	A_52_P837066	BG229036	0.000226754	0.0253974	0.538336	1.02671
367	A_55_P2051486	NM_001012323	0.000228206	0.0254244	0.532511	-4.75542
368	A_51_P144160	NM_173422	0.000228438	0.0254244	0.531585	-1.06821
369	A_55_P2112986	NM_010114	0.000229403	0.0254529	0.527737	1.04973
370	A_55_P2904465	NR_030733	0.000232441	0.0256746	0.515735	-1.18479
371	A_55_P2006261	NM_008469	0.000235686	0.0258349	0.503091	-2.9037
372	A_51_P357735	NM_008382	0.000239729	0.0261289	0.487575	-1.28356
373	A_52_P26086	NM_146958	0.000241507	0.0262647	0.480836	1.54647
374	A_51_P204247	NM_146148	0.00024619	0.0266388	0.46332	-1.88157
375	A_55_P2151556	NM_027062	0.000246566	0.0266388	0.46193	-1.5453
376	A_55_P2723529	NM_008075	0.000251136	0.026914	0.445179	-1.29772
377	A_55_P2065671	NM_172301	0.000251293	0.026914	0.444609	-2.23409
378	A_55_P2062737	NM_001311121	0.000253233	0.0270045	0.437599	-2.348
379	A_66_P101447	NM_175443	0.000254764	0.0271093	0.4321	-1.83942
380	A_55_P2811679	NM_008176	0.000256741	0.027261	0.425052	1.60393
381	A_52_P292404	NM_080434	0.000258648	0.0273459	0.418304	-4.22604
382	A_55_P2076543	A_55_P2076543	0.000259907	0.0274202	0.413878	-1.31323
383	A_55_P2121956	NM_010292	0.000262845	0.027671	0.403629	-1.1811
384	A_55_P2074206	NM_146128	0.000265231	0.0278628	0.395391	1.05866
385	A_52_P282905	NM_001081372	0.000267666	0.0280589	0.387058	-2.20609
386	A_55_P2056995	NM_008101	0.000268547	0.0280916	0.384065	-1.4009
387	A_65_P20683	XR_105056	0.000269125	0.0280925	0.382105	-1.6365
388	A_30_P01033357	chr3:21964899-21974885_F	0.00027499	0.0284641	0.362451	-1.7489
389	A_55_P2100949	ENSMUST00000060930	0.000277468	0.0285619	0.354274	-1.5414
390	A_55_P2742311	NM_201410	0.000277913	0.0285619	0.352813	-1.30526
391	A_55_P1987409	NM_173444	0.000286542	0.0292312	0.324945	-1.29261
392	A_51_P444954	NM_172953	0.000286545	0.0292312	0.324935	1.47441
393	A_55_P1966035	NM_001305585	0.000287463	0.0292643	0.322021	-5.28665
394	A_55_P2509113	NR_015583	0.000293237	0.0295856	0.3039	-2.90057
395	A_52_P468023	NM_144903	0.000299731	0.030018	0.283942	-3.26457
396	A_52_P627269	NM_198171	0.000300877	0.0300374	0.280462	-1.37203
397	A_30_P01031992	chr6:100514596-100520846_R	0.000302371	0.0300374	0.275949	-1.52091
398	A_55_P2837304	NM_009215	0.000303295	0.0300374	0.27317	-2.35466
399	A_51_P112817	NM_024264	0.000306426	0.0301463	0.263814	-1.09677
400	A_55_P2212344	AK017069	0.00030707	0.0301463	0.261901	1.48272
401	A_52_P723367	ENSMUST00000139064	0.000310097	0.0303183	0.252965	-2.48284
402	A_66_P114065	NM_007376	0.000311801	0.0304247	0.247972	-4.45323
403	A_51_P384318	NM_023143	0.000314998	0.0306644	0.23868	-1.02915
404	A_55_P1974080	NM_001135127	0.000315995	0.0306644	0.235803	-5.76862
405	A_55_P2727070	XR_387667	0.000318617	0.0306644	0.228275	1.34052
406	A_51_P481920	NM_009828	0.000320523	0.0306696	0.222842	-1.57025
407	A_51_P220681	NM_009657	0.000324805	0.0309594	0.210754	-1.5545
408	A_51_P339154	ENSMUST00000055719	0.000325671	0.0309821	0.208329	-2.69073
409	A_51_P155142	NM_026560	0.000327231	0.0310706	0.203979	-1.13506
410	A_55_P2091874	AK132217	0.000328268	0.0310779	0.201097	1.82904
411	A_51_P189442	NM_011996	0.000328567	0.0310779	0.200269	-2.46824
412	A_55_P2934971	ENSMUST00000216146	0.000331217	0.0311166	0.192952	1.41588
413	A_65_P15133	ENSMUST00000161095	0.00033281	0.0311166	0.188582	1.24176
414	A_55_P1959633	NM_001312906	0.000333012	0.0311166	0.18803	-2.67512
415	A_51_P501844	NM_175475	0.0003339	0.0311166	0.185605	-1.7426
416	A_51_P269404	NM_008030	0.000334621	0.0311166	0.183641	-2.27525
417	A_52_P244193	NM_009846	0.000335279	0.0311166	0.181853	-1.31494
418	A_55_P2056729	NM_001310659	0.000346741	0.0317851	0.151245	-2.79477
419	A_51_P139320	NM_025273	0.000346987	0.0317851	0.150598	-1.08539
420	A_55_P2213538	XR_001780243	0.000350386	0.032037	0.141725	1.11285
421	A_51_P497724	NM_029419	0.000352709	0.0321655	0.135707	-1.87221
422	A_66_P113096	NM_145364	0.000353746	0.0321655	0.133036	-1.11762
423	A_52_P251699	NM_019546	0.000355968	0.0322611	0.127336	-3.24832
424	A_51_P268929	AK050061	0.000356757	0.0322611	0.12532	-1.60158
425	A_55_P2045755	NM_001134480	0.0003583	0.0323414	0.121391	-1.40126
426	A_52_P680311	NM_027088	0.000364319	0.0327052	0.106228	1.0781
427	A_51_P451151	NM_026785	0.000365067	0.0327129	0.104361	-1.55913
428	A_52_P343853	ENSMUST00000128616	0.000366821	0.0328106	0.0999978	1.11748
429	A_51_P196726	NM_010582	0.000367552	0.0328165	0.0981865	-1.91207
430	A_66_P121989	NM_001289659	0.000368688	0.0328585	0.095378	-2.53396
431	A_55_P1998663	NM_001177589	0.000369904	0.0329075	0.0923807	-1.19793
432	A_30_P01028164	chr6:108556270-108573161_R	0.00037467	0.0331803	0.0807295	1.72111
433	A_51_P128575	NM_011681	0.000381246	0.0335537	0.0648972	-5.82019
434	A_51_P108226	NM_183249	0.000382661	0.0336183	0.0615253	-2.77728
435	A_55_P2003414	NM_023125	0.000386258	0.0336946	0.0530109	-4.87815
436	A_55_P2170911	AK144204	0.000387999	0.0337867	0.0489194	-1.00272
437	A_30_P01022363	chr3:131128972-131163308_F	0.000391156	0.0340017	0.0415459	1.14048
438	A_52_P84027	NM_007824	0.000397185	0.0344046	0.0276299	-2.2289
439	A_55_P2050832	NM_146267	0.000398227	0.0344345	0.0252466	-1.88471
440	A_65_P05169	ENSMUST00000051209	0.000402767	0.0346449	0.0149353	1.3528
441	A_55_P1964098	AJ833571	0.000406726	0.0349247	0.00603641	2.86944
442	A_51_P513682	NM_023284	0.000411322	0.035258	-0.00418522	-1.73664
443	A_66_P106789	ENSMUST00000169692	0.000413883	0.0354161	-0.0098306	-1.44317
444	A_55_P1964648	NM_001037719	0.000414735	0.0354275	-0.0116995	-1.13531
445	A_51_P346179	NM_026690	0.000416563	0.0355078	-0.0157014	-1.46361
446	A_51_P190199	NM_027438	0.000417113	0.0355078	-0.0168995	-1.3199
447	A_65_P08211	BU502925	0.000419157	0.0356204	-0.0213475	1.17211
448	A_66_P134973	NM_009244	0.000425926	0.0361334	-0.0359151	-5.28346
449	A_52_P322514	ENSMUST00000173161	0.000429684	0.0363897	-0.0439037	-1.05735
450	A_55_P1954116	NM_133882	0.000431571	0.0364329	-0.0478889	-3.11104
451	A_55_P2037343	NM_010391	0.00043254	0.0364329	-0.0499274	-2.57172
452	A_55_P2295515	XM_011245014	0.000433072	0.0364329	-0.0510452	1.05757
453	A_52_P425734	NM_145146	0.000433145	0.0364329	-0.0511995	-3.42189
454	A_55_P2714747	ENSMUST00000148925	0.000438518	0.0367565	-0.0624081	-1.73411
455	A_55_P1953753	NM_007726	0.000439226	0.0367565	-0.0638766	-1.05217
456	A_55_P2076196	NM_001200006	0.000443208	0.0369944	-0.0720812	-5.56117
457	A_52_P240796	NM_009040	0.000448044	0.0372332	-0.0819485	-1.41371
458	A_52_P315766	NM_010007	0.000457434	0.0378948	-0.100802	-2.89908
459	A_51_P265374	NM_011979	0.000460876	0.0381161	-0.107618	-1.51224
460	A_52_P10161	AK031963	0.000465266	0.0384148	-0.116234	1.58369
461	A_55_P2055031	NM_182808	0.000472304	0.0388659	-0.12988	-1.01495
462	A_52_P268802	AK036075	0.000474934	0.0390173	-0.134926	1.1449
463	A_55_P2263053	ENSMUST00000129421	0.000478113	0.0391482	-0.140989	-1.18264
464	A_66_P102643	AK076965	0.000481181	0.0393341	-0.146801	-1.34649
465	A_55_P2592137	NM_007860	0.000488484	0.0397338	-0.160489	-1.82834
466	A_52_P446677	NM_183163	0.000489951	0.0397876	-0.163215	1.06394
467	A_66_P110632	NM_010720	0.000490935	0.039802	-0.165037	1.12688
468	A_52_P672636	NM_147107	0.000493235	0.0399229	-0.169284	-1.95475
469	A_55_P1998471	NM_001281852	0.000495839	0.040068	-0.174068	1.14203
470	A_55_P1986351	NM_001033385	0.000498473	0.0401494	-0.178881	1.31323
471	A_55_P2744599	D12489	0.000500502	0.0401818	-0.182573	1.33649
472	A_30_P01026518	chr8:93337794-93348869_R	0.000503578	0.0403631	-0.18814	-1.41401
473	A_55_P2584258	A_55_P2584258	0.000505523	0.0403879	-0.191641	-1.14284
474	A_55_P2139276	NM_199059	0.000506578	0.0404068	-0.193535	-1.24048
475	A_66_P120961	AK076883	0.000519691	0.0412527	-0.216749	1.05557
476	A_51_P394014	NM_133686	0.000521887	0.0412943	-0.22058	-1.63771
477	A_51_P368823	NM_010346	0.000526508	0.0415933	-0.228587	-1.64615
478	A_52_P47450	BP767167	0.000527595	0.0415962	-0.230459	1.11278
479	A_55_P2070992	NM_009657	0.000537289	0.0421751	-0.246995	-1.4277
480	A_51_P301998	NM_018881	0.000539255	0.0421952	-0.250311	3.10925
481	A_52_P467930	ENSMUST00000121989	0.000561588	0.0436665	-0.287156	-1.05595
482	A_66_P137970	ENSMUST00000184369	0.000569657	0.0441127	-0.300107	-1.29779
483	A_66_P123030	NM_028480	0.000570917	0.0441127	-0.302112	1.8179
484	A_51_P113205	NM_031164	0.000571466	0.0441127	-0.302985	-3.24311
485	A_55_P2201395	AK082845	0.000571802	0.0441127	-0.303518	-1.65687
486	A_30_P01021097	chr5:149947200-149979950_F	0.000581038	0.0444778	-0.318062	-1.03904
487	A_66_P106609	ENSMUST00000167061	0.000590807	0.0449093	-0.333195	1.03049
488	A_51_P298023	NM_028094	0.000593269	0.0449955	-0.336969	-2.48905
489	A_51_P194853	NM_146013	0.000599197	0.0453754	-0.345992	-1.95651
490	A_66_P116372	NM_146064	0.000618422	0.0464461	-0.374646	-1.01965
491	A_55_P2039681	NM_022320	0.00061898	0.0464461	-0.375466	-1.24054
492	A_55_P2714120	ENSMUST00000135746	0.000623232	0.0466942	-0.381676	-2.47649
493	A_66_P135868	NM_001331064	0.00062937	0.0470826	-0.390567	-1.11849
494	A_55_P2731276	AK045728	0.000631083	0.0471393	-0.393033	1.57831
495	A_55_P2094034	NM_001167891	0.000633163	0.0471562	-0.396018	1.35652
496	A_51_P337195	NM_008952	0.000634298	0.0471654	-0.397642	-1.47309
497	A_66_P119917	XR_376099	0.000642885	0.0476128	-0.409839	-1.50647
498	A_55_P2168189	ENSMUST00000119137	0.000667149	0.0491639	-0.443437	1.0141
499	A_52_P193994	AK053930	0.000669593	0.0492705	-0.446754	-1.31467

## Sheet: 2 Gy
	Agilent ID	Systematic Name	p-value	adjusted p-value	B statistic	log2(FC)
1	A_51_P327451	NM_009653	1.58712e-16	7.83627e-12	24.8201	-5.09766
2	A_55_P2032916	NM_139142	1.74831e-13	4.31606e-09	19.1606	-4.20042
3	A_55_P2097518	NM_001080943	3.75747e-13	6.18405e-09	18.5192	-4.65078
4	A_55_P2056344	NM_001142539	1.12665e-12	1.04925e-08	17.5915	-4.38792
5	A_65_P00912	ENSMUST00000061455	1.14877e-12	1.04925e-08	17.575	-3.08656
6	A_55_P1973809	NM_008220	1.27506e-12	1.04925e-08	17.4865	-4.64696
7	A_52_P33382	ENSMUST00000128900	2.46982e-12	1.74207e-08	16.9235	-4.72451
8	A_55_P1986282	NM_001111099	4.27365e-12	2.63759e-08	16.4545	2.19312
9	A_51_P509643	NM_001042451	4.89553e-12	2.68569e-08	16.338	-4.44998
10	A_51_P363947	NM_007669	1.39114e-11	6.86861e-08	15.4386	1.94027
11	A_52_P43994	NM_175111	4.10121e-11	1.84085e-07	14.5009	1.66324
12	A_52_P401640	NM_007563	7.29135e-11	3.00002e-07	13.9991	-1.37753
13	A_66_P112573	NM_001291220	8.41795e-11	3.19714e-07	13.8735	-1.40261
14	A_55_P2038540	NM_016956	1.77575e-10	6.26255e-07	13.2194	-4.05263
15	A_66_P116628	ENSMUST00000118843	3.25089e-10	1.07006e-06	12.6874	-4.05508
16	A_66_P108394	NM_177733	9.88429e-10	3.05017e-06	11.7045	-2.08582
17	A_55_P2171578	NM_018810	1.63657e-09	4.75318e-06	11.2569	-1.17033
18	A_51_P169730	NM_008218	1.91217e-09	5.24507e-06	11.1185	-2.76013
19	A_51_P196972	NM_011403	3.96304e-09	1.02985e-05	10.4692	-3.37168
20	A_55_P1962303	NM_008218	9.63309e-09	2.35848e-05	9.67496	-2.84446
21	A_55_P1962299	NM_001083955	1.04169e-08	2.35848e-05	9.60487	-2.73129
22	A_66_P122106	NM_053115	1.05089e-08	2.35848e-05	9.59699	-2.32088
23	A_66_P113632	XR_384060	1.47588e-08	3.16827e-05	9.2924	-2.81274
24	A_52_P354844	NM_001161432	1.57674e-08	3.24375e-05	9.23306	1.60458
25	A_52_P87503	NM_001033981	1.68291e-08	3.32368e-05	9.17456	-2.24751
26	A_51_P247157	NM_008258	2.10649e-08	4.00023e-05	8.97288	-1.17561
27	A_55_P2181542	NM_016771	2.52007e-08	4.60837e-05	8.81172	-2.52692
28	A_55_P2011410	NM_021517	4.50615e-08	7.67195e-05	8.28852	-2.24304
29	A_51_P439326	NM_146011	5.67492e-08	9.33978e-05	8.08061	1.23236
30	A_51_P462385	NM_008061	6.27441e-08	9.90587e-05	7.99002	-3.51949
31	A_55_P2167645	NR_045001	6.42014e-08	9.90587e-05	7.9693	-2.45327
32	A_51_P175580	NM_021897	8.20911e-08	0.000119211	7.74743	1.40903
33	A_51_P510713	NM_020583	9.15096e-08	0.000129091	7.64933	-1.45538
34	A_51_P230103	NM_001012273	9.73661e-08	0.000133538	7.59329	-2.40152
35	A_55_P2108151	NM_001278161	1.36269e-07	0.000178991	7.28942	-3.22816
36	A_66_P124267	NM_001034878	1.37758e-07	0.000178991	7.2796	1.88075
37	A_52_P553589	ENSMUST00000110070	1.77448e-07	0.000209351	7.05053	1.00714
38	A_52_P268802	AK036075	1.78346e-07	0.000209351	7.04596	1.90158
39	A_51_P519364	NM_145986	1.82325e-07	0.000209351	7.02599	-1.46821
40	A_52_P91658	NR_045989	2.26944e-07	0.000254644	6.82778	1.55162
41	A_66_P100853	NM_001177544	2.32085e-07	0.000254644	6.80749	-1.59114
42	A_52_P653825	NM_029550	2.55448e-07	0.000268395	6.72061	-1.86589
43	A_55_P2737254	ENSMUST00000117783	2.5549e-07	0.000268395	6.72046	-1.03322
44	A_66_P130124	NM_008646	2.795e-07	0.000287501	6.63907	-2.26462
45	A_51_P481920	NM_009828	3.26868e-07	0.000329363	6.49718	-2.44473
46	A_52_P324767	NM_001033475	3.53462e-07	0.000349036	6.42626	1.04448
47	A_30_P01021863	chr10:69819062-69871640_F	3.72096e-07	0.000360232	6.37968	-2.28981
48	A_51_P480073	NM_007689	4.02006e-07	0.000381705	6.30956	-1.92662
49	A_51_P155142	NM_026560	5.04832e-07	0.000470294	6.10293	-1.73112
50	A_51_P185869	NM_175000	5.57937e-07	0.000510141	6.01216	-2.27663
51	A_55_P2124712	NM_145603	5.68609e-07	0.000510446	5.99496	-2.11664
52	A_52_P317653	NM_009799	5.95419e-07	0.000524968	5.95314	-1.28603
53	A_65_P20683	XR_105056	6.86836e-07	0.000594945	5.82346	-2.41568
54	A_51_P212682	NM_027290	7.25425e-07	0.000617537	5.77382	-1.99715
55	A_51_P468558	NM_172623	7.49404e-07	0.000627137	5.74429	-1.18774
56	A_66_P132226	NM_025415	8.45235e-07	0.000695544	5.63498	-1.33004
57	A_55_P2122688	NM_019831	1.03263e-06	0.000835823	5.45303	1.19708
58	A_55_P1962404	NM_201410	1.18695e-06	0.000945235	5.32645	-1.86326
59	A_66_P135700	NM_001104531	1.21762e-06	0.000954263	5.30326	-1.01306
60	A_55_P1960291	NM_013769	1.25262e-06	0.000966355	5.2775	-1.40023
61	A_55_P2007467	XR_377570	1.50819e-06	0.00114562	5.10868	1.08874
62	A_55_P2056493	ENSMUST00000153298	1.56009e-06	0.00116709	5.07792	-1.54625
63	A_51_P313581	NM_007980	1.58657e-06	0.00116918	5.06261	-2.66733
64	A_66_P121257	BU921852	1.6105e-06	0.00116937	5.049	-1.21231
65	A_55_P2081123	NM_018873	1.813e-06	0.00129732	4.94128	-1.74237
66	A_66_P105270	NM_010403	1.84835e-06	0.00130372	4.92371	-2.63235
67	A_55_P2726603	XM_017314122	1.99848e-06	0.00135918	4.85268	-2.55581
68	A_51_P444158	AK035023	2.00956e-06	0.00135918	4.84765	2.05312
69	A_66_P120837	NM_011623	2.17154e-06	0.00142957	4.77712	-2.37236
70	A_52_P140049	NM_178899	2.20969e-06	0.00143554	4.76127	-1.2395
71	A_51_P342652	NM_008339	2.45836e-06	0.00157635	4.66424	-1.58936
72	A_55_P1988083	NM_145150	2.76431e-06	0.00174981	4.5575	-2.32608
73	A_55_P2741185	AF030113	3.22775e-06	0.00199208	4.41644	-1.33424
74	A_66_P130916	NM_010389	3.73283e-06	0.00224715	4.2841	-1.10593
75	A_52_P221067	NM_001101472	4.02881e-06	0.00236808	4.21463	-2.79688
76	A_30_P01018656	chr17:22420025-22457650_F	4.79448e-06	0.00278497	4.05622	-1.08865
77	A_55_P2929773	NM_009828	5.03639e-06	0.00288999	4.0114	-1.80615
78	A_52_P244193	NM_009846	5.09235e-06	0.00288999	4.00134	-1.76732
79	A_55_P1980998	ENSMUST00000198019	5.26799e-06	0.0029557	3.97046	-1.64767
80	A_55_P2803316	NM_146208	5.68506e-06	0.00311727	3.90108	-2.10923
81	A_52_P69558	BC052510	5.69032e-06	0.00311727	3.90023	-1.33976
82	A_55_P1995205	NM_011623	5.80171e-06	0.00311727	3.88258	-2.09104
83	A_55_P2807539	NM_010173	5.8085e-06	0.00311727	3.88152	-1.05235
84	A_66_P128963	NM_010006	6.02545e-06	0.00319893	3.84812	-2.91068
85	A_51_P189733	NM_175250	6.34987e-06	0.00327052	3.80037	-3.08387
86	A_55_P1977776	NR_003280	6.35902e-06	0.00327052	3.79905	-2.06925
87	A_55_P2085445	NM_054094	6.65759e-06	0.00338878	3.75727	-2.11171
88	A_51_P417891	NM_011280	6.84673e-06	0.00344949	3.73176	-2.10755
89	A_55_P2831206	NM_009844	7.11882e-06	0.00355035	3.69627	-1.36316
90	A_51_P481721	NM_016771	7.24095e-06	0.00357515	3.68077	-2.97427
91	A_55_P2079076	NM_001044308	7.36379e-06	0.0035998	3.66545	-1.13978
92	A_51_P474454	NM_026001	8.34931e-06	0.0037709	3.55106	-1.20579
93	A_55_P2044653	NM_009999	8.40115e-06	0.0037709	3.54542	-2.09515
94	A_55_P1996683	NM_001306078	9.64851e-06	0.00420309	3.41934	-2.28332
95	A_55_P2099961	NM_178186	9.70455e-06	0.00420309	3.41407	-1.12269
96	A_66_P135963	NM_198625	1.02369e-05	0.00435723	3.36542	1.58824
97	A_30_P01020960	chr17:29183003-29217681_R	1.05942e-05	0.00439767	3.33418	1.70202
98	A_51_P161929	NM_027292	1.10045e-05	0.00449546	3.29957	-1.37739
99	A_51_P196774	AK046456	1.1017e-05	0.00449546	3.29854	-1.42511
100	A_55_P2001072	ENSMUST00000184810	1.15451e-05	0.00467236	3.25589	-1.18719
101	A_51_P445683	NM_133732	1.17766e-05	0.00472732	3.23781	-1.13756
102	A_51_P154485	NM_145141	1.19469e-05	0.004757	3.22473	-1.67239
103	A_55_P2802151	NM_007641	1.36551e-05	0.00530871	3.10302	-2.17024
104	A_66_P104979	NM_001167905	1.39345e-05	0.005375	3.08457	-2.05813
105	A_51_P368009	NM_177733	1.43947e-05	0.0055095	3.05497	-1.5204
106	A_66_P132810	AK004933	1.50305e-05	0.00570859	3.01561	-1.51285
107	A_52_P188099	NM_015828	1.64422e-05	0.00615015	2.93385	1.11791
108	A_51_P451151	NM_026785	1.83186e-05	0.00680047	2.83544	-1.9491
109	A_51_P253803	NM_001081117	1.87697e-05	0.00691592	2.81329	-2.05797
110	A_52_P87713	NM_001044384	1.92769e-05	0.00700234	2.78901	1.23401
111	A_51_P215559	NM_144869	1.92878e-05	0.00700234	2.78849	-1.2792
112	A_55_P2408355	AK037728	2.31168e-05	0.0082708	2.6236	1.32213
113	A_66_P101000	NM_177002	2.34281e-05	0.00832188	2.61142	-2.49352
114	A_51_P291247	NM_008646	2.39952e-05	0.00846241	2.58964	-3.77641
115	A_51_P123405	NM_009772	2.47405e-05	0.00866337	2.56179	-1.61664
116	A_55_P2120897	BG100880	2.55702e-05	0.00889088	2.53175	-1.45088
117	A_55_P2597698	NM_010406	2.84189e-05	0.00961269	2.43559	-3.18708
118	A_51_P482711	NM_053272	2.84249e-05	0.00961269	2.4354	-1.43522
119	A_51_P376138	NM_054094	3.13973e-05	0.0105456	2.34486	-2.91723
120	A_51_P130995	NM_010369	3.19464e-05	0.0106163	2.32908	-2.16257
121	A_51_P124132	NM_029562	3.20377e-05	0.0106163	2.32648	-1.51888
122	A_55_P2043013	XR_384707	3.48911e-05	0.0114087	2.24883	1.09718
123	A_66_P101068	NM_001081085	3.51312e-05	0.0114116	2.24258	-2.25474
124	A_52_P82209	NM_198703	3.55313e-05	0.0114662	2.23228	-1.45705
125	A_51_P386270	NM_201360	3.70505e-05	0.0118788	2.19417	-1.35407
126	A_51_P108659	NM_011134	3.7843e-05	0.0119456	2.17491	-3.09082
127	A_55_P2023200	NM_019977	3.84146e-05	0.0120043	2.16127	-1.17981
128	A_55_P2100949	ENSMUST00000060930	3.91937e-05	0.0120338	2.14299	-1.78862
129	A_51_P475523	NM_009764	3.92401e-05	0.0120338	2.14192	-1.13656
130	A_52_P8216	NM_026318	3.99294e-05	0.0121696	2.12607	-1.17432
131	A_55_P2051254	NR_003368	4.10935e-05	0.0124476	2.09992	1.05827
132	A_55_P1998471	NM_001281852	4.3322e-05	0.0129635	2.05187	1.38384
133	A_66_P135868	NM_001331064	4.38551e-05	0.013044	2.04074	-1.38385
134	A_66_P119621	NM_019911	4.5295e-05	0.0133916	2.01135	-3.20399
135	A_66_P101914	AK161569	4.61202e-05	0.0134742	1.99492	-1.45026
136	A_55_P2592137	NM_007860	4.66797e-05	0.0135574	1.98395	-2.20096
137	A_66_P125784	NM_008877	4.74713e-05	0.0137067	1.96865	-2.35727
138	A_55_P2152427	NM_026507	4.87606e-05	0.0139162	1.94427	-1.08858
139	A_51_P190199	NM_027438	5.11425e-05	0.0144292	1.90089	-1.55674
140	A_51_P264227	NM_001286994	5.63046e-05	0.0156005	1.81342	1.07162
141	A_52_P467930	ENSMUST00000121989	5.68232e-05	0.0156005	1.80508	-1.26941
142	A_66_P106836	NM_133809	5.68737e-05	0.0156005	1.80427	-1.72737
143	A_55_P2870554	NM_183135	6.16536e-05	0.0167001	1.73088	1.35509
144	A_52_P595871	NM_009993	6.18972e-05	0.0167001	1.7273	-3.40914
145	A_55_P2630393	NM_027052	6.44363e-05	0.0169894	1.69074	-1.29113
146	A_55_P2714747	ENSMUST00000148925	6.45305e-05	0.0169894	1.68941	-2.02035
147	A_51_P453909	NM_007817	6.45555e-05	0.0169894	1.68906	-3.62788
148	A_55_P2046657	NM_007860	6.46902e-05	0.0169894	1.68717	-2.22517
149	A_55_P2056431	AK132253	6.50455e-05	0.0169924	1.68219	1.61689
150	A_55_P2747563	NM_053096	6.56716e-05	0.0170656	1.67348	-1.68588
151	A_51_P245503	NM_152811	6.62344e-05	0.0171218	1.66572	-1.87642
152	A_66_P101407	NM_153151	6.66142e-05	0.0171303	1.66052	-1.24235
153	A_51_P483576	ENSMUST00000200235	6.85065e-05	0.0173994	1.63505	-2.39945
154	A_66_P109802	NM_001159415	7.06518e-05	0.017618	1.60702	-3.7828
155	A_55_P2207922	BC070450	7.41634e-05	0.0181274	1.56292	-2.24692
156	A_55_P2121349	ENSMUST00000081529	7.49959e-05	0.0181815	1.55278	1.72019
157	A_55_P1959368	NM_146436	7.51211e-05	0.0181815	1.55126	1.27144
158	A_51_P303397	NM_008820	8.27683e-05	0.0197268	1.46315	-1.01509
159	A_55_P2777540	ENSMUST00000183623	8.62973e-05	0.0200983	1.42521	-1.14253
160	A_51_P484054	NM_010172	8.98788e-05	0.0208342	1.38826	-1.59205
161	A_51_P323812	NM_133661	9.18524e-05	0.0211922	1.36853	-2.36495
162	A_55_P2576160	NM_011802	9.55564e-05	0.0218426	1.33261	-1.0728
163	A_52_P488427	NM_144520	9.81943e-05	0.0223403	1.30787	-1.60416
164	A_55_P1970846	NM_008819	9.86388e-05	0.0223403	1.30377	-1.4624
165	A_52_P40257	NM_007652	0.000101508	0.0227705	1.27773	-1.29871
166	A_52_P282905	NM_001081372	0.000101922	0.0227705	1.27403	-2.38174
167	A_51_P228574	NM_146214	0.000106563	0.023354	1.23359	-2.23614
168	A_55_P2167123	NR_033575	0.000106899	0.023354	1.23073	-1.43277
169	A_55_P1983733	NM_027406	0.00011074	0.0239751	1.19867	-1.44534
170	A_52_P369776	ENSMUST00000115528	0.000111742	0.0239751	1.19049	-1.16439
171	A_51_P358765	NM_009263	0.000112169	0.0239751	1.18702	-1.60687
172	A_51_P383399	NM_011921	0.000114414	0.0243494	1.16904	-2.09922
173	A_30_P01017670	chr13:5506700-5519000_F	0.000115795	0.0244327	1.15814	-1.30287
174	A_55_P2127702	NM_001253809	0.000117253	0.0245891	1.14678	-1.03055
175	A_55_P2165324	NM_028817	0.000118728	0.0246713	1.13543	-1.27138
176	A_55_P1981804	NM_010326	0.000119392	0.0246713	1.13037	1.0949
177	A_55_P2542764	A_55_P2542764	0.000119754	0.0246713	1.12762	1.81537
178	A_55_P2023114	NM_153193	0.000123456	0.025188	1.09998	-1.33701
179	A_55_P2025343	NM_001009550	0.000125748	0.0255502	1.08328	-2.92202
180	A_51_P391291	NM_010316	0.000128621	0.0259776	1.06277	-2.20996
181	A_55_P2058957	NM_001252341	0.000131256	0.0262374	1.04437	-1.79704
182	A_55_P2093168	ENSMUST00000091932	0.000135737	0.0267008	1.0139	1.25177
183	A_55_P2186615	NM_001110239	0.000136602	0.0267642	1.00814	-1.12028
184	A_55_P2042319	NM_023623	0.000137797	0.0267819	1.00023	-2.116
185	A_52_P241742	NM_001349093	0.000137805	0.0267819	1.00018	-1.28413
186	A_55_P2042923	NM_001291154	0.000139499	0.0269048	0.989092	-1.71408
187	A_55_P2133220	NM_001013377	0.000140932	0.0270754	0.979816	-1.20331
188	A_55_P1971006	NM_029821	0.000142135	0.027185	0.972107	-1.74942
189	A_66_P140954	XM_001473318	0.00014401	0.027185	0.960214	1.46163
190	A_52_P385384	ENSMUST00000210949	0.000145487	0.0272094	0.950955	-1.83325
191	A_55_P2096967	NM_008124	0.000146882	0.0273667	0.942295	-2.07117
192	A_55_P2037343	NM_010391	0.000148311	0.0274182	0.93351	-2.81079
193	A_55_P2495787	NM_001033478	0.00014869	0.0274182	0.931196	-1.21469
194	A_55_P2037585	NM_133977	0.000150366	0.0274182	0.921026	-1.33514
195	A_55_P2097340	NM_145621	0.000150491	0.0274182	0.920277	-2.21967
196	A_51_P109258	NM_138686	0.000169359	0.0300789	0.813138	1.50966
197	A_66_P139988	NR_045936	0.00017102	0.0302357	0.804284	1.81248
198	A_55_P2159575	NM_001204931	0.000173848	0.0304765	0.789415	-1.33581
199	A_52_P64707	NM_008260	0.000176323	0.0306541	0.776597	-1.47771
200	A_55_P2123381	NM_010196	0.000177815	0.0308051	0.768955	-2.41768
201	A_55_P2213538	XR_001780243	0.000179801	0.0309157	0.758885	1.17613
202	A_66_P121759	NM_001285779	0.000180332	0.0309157	0.75621	-1.47681
203	A_30_P01028252	chr3:41158056-41173053_F	0.000182913	0.0312496	0.743328	1.57976
204	A_30_P01027525	chr3:96134039-96134544_R	0.000187392	0.0316927	0.721395	1.11636
205	A_51_P279437	NM_029662	0.000187432	0.0316927	0.721204	-2.01488
206	A_51_P446570	NM_130452	0.000189323	0.0319032	0.712102	-2.01475
207	A_66_P117787	ENSMUST00000172367	0.000193189	0.032444	0.693778	-1.41932
208	A_51_P266618	NM_010012	0.000205624	0.0341835	0.637244	-1.87679
209	A_51_P318856	NM_145935	0.000206759	0.0342568	0.632256	-2.71043
210	A_52_P172145	NM_026513	0.000208466	0.0344241	0.624804	-1.32671
211	A_30_P01033314	chr13:70745633-70776516_R	0.000210746	0.0346845	0.61495	-1.07255
212	A_52_P556433	NM_007586	0.000212756	0.0346928	0.60635	-2.457
213	A_51_P122055	NM_138582	0.000215869	0.0347311	0.593187	1.36222
214	A_55_P2063654	NM_001012323	0.000216026	0.0347311	0.59253	-3.59707
215	A_52_P497424	ENSMUST00000132601	0.000216656	0.0347311	0.589889	-1.22444
216	A_52_P300355	NM_029331	0.000221646	0.0352238	0.56926	-1.01496
217	A_55_P2739291	AK177132	0.000222363	0.0352238	0.566333	-1.03506
218	A_52_P508991	NM_010231	0.000222405	0.0352238	0.566162	-1.07385
219	A_51_P249909	NM_010702	0.000223481	0.0352238	0.561792	-2.79196
220	A_66_P116724	ENSMUST00000145908	0.000224179	0.0352238	0.558966	1.23766
221	A_55_P2142222	NR_033450	0.00022543	0.0352238	0.553926	-1.02915
222	A_52_P349182	NM_019691	0.000225443	0.0352238	0.553873	-1.63458
223	A_52_P534583	NM_133245	0.000226796	0.0352238	0.548451	-2.18875
224	A_51_P417257	AK135544	0.0002337	0.0358345	0.521291	-1.2787
225	A_55_P2742311	NM_201410	0.000237274	0.0361601	0.507543	-1.32251
226	A_55_P2732563	ENSMUST00000215714	0.000237288	0.0361601	0.50749	1.27505
227	A_52_P554451	NM_027918	0.000241245	0.0365429	0.492512	-2.43916
228	A_52_P335478	NM_025882	0.00024128	0.0365429	0.492381	-1.08403
229	A_30_P01033569	chr12:16838729-16839360_F	0.000249796	0.0374786	0.460971	-2.36643
230	A_55_P2798063	NM_001162500	0.000251691	0.0374786	0.454127	-1.21289
231	A_52_P95517	NM_001101467	0.000258135	0.0381591	0.431242	-2.85652
232	A_55_P2728038	NM_178599	0.000261139	0.038488	0.420766	-1.18974
233	A_55_P1984830	NM_145594	0.000263421	0.0385282	0.412887	-1.96519
234	A_52_P557240	NM_144845	0.000265528	0.0385554	0.405677	-1.43254
235	A_51_P290191	NM_008243	0.000266281	0.0385554	0.403112	-2.45847
236	A_55_P2143765	NM_201410	0.000279565	0.0400094	0.35905	-1.08745
237	A_55_P2412349	NM_008455	0.000286258	0.0405325	0.337641	-1.63694
238	A_55_P2744599	D12489	0.00028638	0.0405325	0.337255	1.40286
239	A_55_P2035286	NM_010931	0.000286715	0.0405325	0.336195	-1.54944
240	A_66_P101447	NM_175443	0.000287325	0.0405325	0.334274	-1.82103
241	A_66_P133314	BC004802	0.000289623	0.0406245	0.327065	-1.49633
242	A_30_P01023776	chr4:56552801-56553404_R	0.000299093	0.0418341	0.297952	1.4246
243	A_65_P07389	ENSMUST00000149852	0.000304762	0.0422678	0.280965	1.15456
244	A_66_P119174	NM_026036	0.000306063	0.042317	0.277111	-1.06263
245	A_52_P382886	NM_008125	0.000306831	0.042317	0.274845	-2.76874
246	A_55_P2498688	NM_025655	0.000311033	0.0426639	0.262541	-1.16086
247	A_55_P1999301	NM_021282	0.000311075	0.0426639	0.262418	-2.46682
248	A_66_P137299	AK076740	0.000314033	0.0427947	0.253858	-1.50965
249	A_55_P2044314	CD808055	0.000314629	0.0427947	0.252144	1.04564
250	A_55_P2074206	NM_146128	0.000316926	0.0429888	0.245562	1.04291
251	A_51_P240041	NM_011458	0.000319768	0.0431647	0.237489	-4.42073
252	A_55_P2760439	AK144955	0.000319971	0.0431647	0.236913	1.12998
253	A_66_P138319	NM_053115	0.000324324	0.0435141	0.224693	-1.50739
254	A_30_P01033357	chr3:21964899-21974885_F	0.000334156	0.0444706	0.197687	-1.7203
255	A_55_P2719125	ENSMUST00000185369	0.000335961	0.0445893	0.192814	1.39844
256	A_51_P100625	NM_133996	0.000336853	0.0445893	0.190416	-2.73433
257	A_55_P2933252	NM_001253848	0.000339157	0.0446548	0.184253	-1.29891
258	A_55_P1976127	NM_007900	0.000346536	0.0453842	0.164794	-1.21813
259	A_55_P2935652	ENSMUST00000192775	0.000349807	0.0454522	0.156301	-2.06695
260	A_66_P109321	NR_040413	0.000361831	0.0467672	0.125748	-1.9899
261	A_55_P2069582	AK031407	0.000376986	0.0481709	0.0886662	1.20648
262	A_66_P134006	NM_032007	0.000383963	0.0483817	0.0720938	-1.71259
263	A_51_P338183	NR_033497	0.000395786	0.0494666	0.0446929	-1.34409
264	A_55_P2723529	NM_008075	0.000397744	0.0494666	0.0402328	-1.24796
265	A_55_P2647724	NM_001161355	0.000404039	0.0497769	0.0260474	-1.43629
266	A_55_P2721494	ENSMUST00000177263	0.000405402	0.0497769	0.0230054	1.36848
267	A_51_P493302	NM_133809	0.000405961	0.0497769	0.0217611	-1.43895
268	A_66_P120472	NM_001271478	0.000407297	0.0497769	0.0187931	-1.24838

## Sheet: 4 Gy
	Agilent ID	Systematic Name	p-value	adjusted p-value	B statistic	log2(FC)
1	A_51_P327451	NM_009653	2.89169e-21	1.42774e-16	34.7724	-7.03223
2	A_55_P1973809	NM_008220	2.76001e-18	6.81365e-14	29.3687	-7.04445
3	A_55_P2097518	NM_001080943	1.81837e-16	2.99267e-12	25.8757	-5.95408
4	A_55_P2032916	NM_139142	1.43958e-15	1.77695e-11	24.1033	-4.9118
5	A_55_P2056344	NM_001142539	4.07244e-15	4.0108e-11	23.2019	-5.29148
6	A_55_P2038540	NM_016956	5.68293e-15	4.0108e-11	22.9116	-5.8216
7	A_51_P363947	NM_007669	5.68631e-15	4.0108e-11	22.9111	2.53207
8	A_52_P33382	ENSMUST00000128900	1.48011e-14	9.13487e-11	22.074	-5.61763
9	A_55_P1986282	NM_001111099	2.31391e-14	1.14529e-10	21.6812	2.62051
10	A_51_P169730	NM_008218	2.31962e-14	1.14529e-10	21.679	-4.16773
11	A_66_P112573	NM_001291220	3.1856e-14	1.42987e-10	21.3994	-1.85111
12	A_55_P2718683	ENSMUST00000125242	5.40159e-14	2.22248e-10	20.9327	1.5612
13	A_65_P00912	ENSMUST00000061455	9.5001e-14	3.60814e-10	20.4321	-3.3604
14	A_55_P1962299	NM_001083955	2.02073e-13	7.12654e-10	19.7602	-4.12635
15	A_55_P1962303	NM_008218	3.27858e-13	1.07918e-09	19.3278	-4.21277
16	A_55_P2108151	NM_001278161	6.47577e-13	1.99834e-09	18.7177	-5.27977
17	A_52_P98100	ENSMUST00000122883	1.18714e-12	3.44786e-09	18.1725	1.26132
18	A_51_P165342	NM_007585	4.60147e-12	1.26218e-08	16.9477	-1.98825
19	A_52_P354844	NM_001161432	6.40449e-12	1.66429e-08	16.6476	2.18893
20	A_51_P509643	NM_001042451	7.17642e-12	1.77164e-08	16.5442	-4.38922
21	A_52_P553589	ENSMUST00000110070	1.23756e-11	2.90969e-08	16.0482	1.50304
22	A_51_P222071	NM_153088	1.88744e-11	4.23593e-08	15.6633	1.17252
23	A_52_P43994	NM_175111	2.56135e-11	5.49843e-08	15.3844	1.69269
24	A_55_P2737254	ENSMUST00000117783	3.79568e-11	7.80867e-08	15.0246	-1.50656
25	A_55_P1976204	ENSMUST00000122348	1.47172e-10	2.90659e-07	13.7804	2.33319
26	A_51_P444447	NM_007679	2.88126e-10	5.4715e-07	13.1613	1.74189
27	A_52_P401640	NM_007563	3.45338e-10	6.31508e-07	12.9941	-1.29693
28	A_52_P99810	NM_009987	4.19251e-10	7.3929e-07	12.815	-1.8605
29	A_66_P132226	NM_025415	4.39837e-10	7.48845e-07	12.7707	-1.87742
30	A_55_P2088440	NM_027560	6.19312e-10	1.01926e-06	12.4543	1.61368
31	A_52_P537381	NM_025447	8.06525e-10	1.28456e-06	12.2099	-1.17628
32	A_51_P519364	NM_145986	1.24555e-09	1.92181e-06	11.8072	-1.83625
33	A_51_P480073	NM_007689	1.5185e-09	2.27195e-06	11.6235	-2.48734
34	A_55_P2002578	NM_010145	2.02861e-09	2.9459e-06	11.3547	1.05316
35	A_66_P113632	XR_384060	2.38293e-09	3.36157e-06	11.2052	-3.04329
36	A_51_P245796	NM_029083	2.64098e-09	3.6221e-06	11.1097	2.1172
37	A_55_P2171578	NM_018810	2.90524e-09	3.87684e-06	11.021	-1.14261
38	A_51_P510713	NM_020583	4.00449e-09	5.13576e-06	10.7227	-1.67615
39	A_55_P2130256	NM_025593	4.05668e-09	5.13576e-06	10.7106	1.02086
40	A_66_P128963	NM_010006	4.77271e-09	5.6793e-06	10.5594	-4.16207
41	A_55_P2181542	NM_016771	4.81546e-09	5.6793e-06	10.5511	-2.7185
42	A_55_P2408355	AK037728	4.8311e-09	5.6793e-06	10.5481	2.05718
43	A_52_P87503	NM_001033981	6.0067e-09	6.89709e-06	10.3453	-2.35173
44	A_55_P2004797	NM_001004468	6.17745e-09	6.93194e-06	10.3192	1.12041
45	A_55_P1957922	NM_027560	6.58743e-09	7.22773e-06	10.2594	1.58227
46	A_66_P100853	NM_001177544	6.96226e-09	7.47292e-06	10.2078	-1.87299
47	A_51_P161354	NM_144907	7.18131e-09	7.54404e-06	10.179	1.46044
48	A_51_P196972	NM_011403	7.75369e-09	7.97563e-06	10.1075	-3.27558
49	A_51_P287069	NM_009825	8.27285e-09	8.33599e-06	10.0471	-1.54113
50	A_51_P175580	NM_021897	1.07265e-08	1.05922e-05	9.80501	1.54687
51	A_55_P2043013	XR_384707	1.27688e-08	1.23617e-05	9.64246	1.68246
52	A_55_P2122688	NM_019831	1.43651e-08	1.36397e-05	9.53256	1.47518
53	A_30_P01021863	chr10:69819062-69871640_F	1.63151e-08	1.49174e-05	9.41378	-2.65895
54	A_66_P116628	ENSMUST00000118843	2.33163e-08	2.05575e-05	9.08039	-3.38592
55	A_51_P342652	NM_008339	3.00852e-08	2.58561e-05	8.84227	-1.98761
56	A_66_P108864	XR_104899	3.03734e-08	2.58561e-05	8.83336	1.04828
57	A_55_P2739989	AK192544	3.49615e-08	2.87698e-05	8.70187	-1.14568
58	A_55_P2011410	NM_021517	3.64132e-08	2.94732e-05	8.66384	-2.26532
59	A_66_P120837	NM_011623	4.70752e-08	3.68935e-05	8.42371	-2.88562
60	A_51_P505132	NM_021384	5.20089e-08	4.01233e-05	8.33048	-1.37909
61	A_55_P2090070	NM_001271538	5.31422e-08	4.03668e-05	8.31032	1.05819
62	A_51_P234308	NM_011284	5.81598e-08	4.28594e-05	8.22591	1.15482
63	A_66_P138645	AK020764	6.2753e-08	4.49039e-05	8.15479	-1.38662
64	A_55_P2056493	ENSMUST00000153298	6.5666e-08	4.6317e-05	8.11233	-1.81766
65	A_66_P108394	NM_177733	7.66502e-08	5.33032e-05	7.96758	-1.72308
66	A_52_P804819	AV230399	8.07357e-08	5.53645e-05	7.91897	1.05038
67	A_52_P495372	NM_153796	8.35721e-08	5.65245e-05	7.88665	1.06365
68	A_55_P2487349	NM_175164	9.24712e-08	6.16983e-05	7.79191	1.29336
69	A_51_P259638	AK047380	9.38243e-08	6.17664e-05	7.77831	1.24045
70	A_51_P153982	NM_001029936	1.04569e-07	6.79343e-05	7.67679	-1.09964
71	A_65_P20683	XR_105056	1.16447e-07	7.37108e-05	7.57603	-2.64279
72	A_52_P497424	ENSMUST00000132601	1.28549e-07	8.03412e-05	7.48342	-1.93296
73	A_51_P482711	NM_053272	1.33786e-07	8.24588e-05	7.44601	-1.94576
74	A_51_P257419	NM_010710	1.35277e-07	8.24588e-05	7.43563	-1.80244
75	A_55_P2490774	NM_030180	1.5019e-07	9.0433e-05	7.33766	1.32057
76	A_55_P2167645	NR_045001	1.52085e-07	9.04706e-05	7.32591	-2.35341
77	A_30_P01020960	chr17:29183003-29217681_R	1.70154e-07	9.88372e-05	7.22073	2.13865
78	A_55_P2120897	BG100880	2.16697e-07	0.000122979	6.99412	-1.90707
79	A_55_P2113210	NM_028195	2.65502e-07	0.000144399	6.80372	-1.37288
80	A_51_P155142	NM_026560	2.66137e-07	0.000144399	6.80147	-1.78885
81	A_66_P115886	NM_030220	2.78213e-07	0.00014931	6.75987	1.105
82	A_55_P2186693	NAP094515-001	3.55252e-07	0.000184634	6.53067	-1.17709
83	A_55_P2007964	NM_009987	3.60435e-07	0.000185376	6.51709	-1.49357
84	A_66_P131715	NM_001163024	3.96611e-07	0.000201879	6.4274	1.12178
85	A_55_P1983968	NM_001177594	4.12119e-07	0.000207633	6.39142	1.3492
86	A_55_P2099961	NM_178186	4.61007e-07	0.000229917	6.28628	-1.33402
87	A_52_P69558	BC052510	5.42049e-07	0.000264982	6.13438	-1.52792
88	A_66_P122106	NM_053115	5.84652e-07	0.000278566	6.06341	-1.9146
89	A_52_P188099	NM_015828	5.95536e-07	0.000278566	6.0461	1.35531
90	A_55_P2796375	NM_008709	5.95724e-07	0.000278566	6.04581	-1.69948
91	A_55_P1952414	NM_001113214	5.98048e-07	0.000278566	6.04215	1.20123
92	A_66_P119621	NM_019911	6.08997e-07	0.000281015	6.02513	-4.15394
93	A_51_P230103	NM_001012273	6.59281e-07	0.000301401	5.95071	-2.18095
94	A_55_P2923578	AK153718	6.99492e-07	0.00031397	5.89516	-1.12783
95	A_55_P1990849	NM_133865	7.44909e-07	0.000325479	5.83614	1.68573
96	A_55_P1989061	NM_001077364	8.12245e-07	0.000341654	5.75494	1.156
97	A_51_P253803	NM_001081117	8.22761e-07	0.000341654	5.74287	-2.47386
98	A_55_P1988083	NM_145150	8.46517e-07	0.000341654	5.71617	-2.48355
99	A_55_P2136786	NM_133906	8.49747e-07	0.000341654	5.7126	1.29148
100	A_55_P2843723	NM_001109685	8.60218e-07	0.000341654	5.7011	-1.12182
101	A_55_P2016105	NM_133753	8.61601e-07	0.000341654	5.6996	1.38842
102	A_55_P2110713	NM_007585	8.71883e-07	0.000341654	5.68847	-1.11779
103	A_51_P451151	NM_026785	8.94723e-07	0.000347037	5.6642	-2.3288
104	A_51_P313581	NM_007980	9.22122e-07	0.000352937	5.6359	-2.74753
105	A_52_P265584	ENSMUST00000052622	9.51968e-07	0.000361558	5.60601	1.16095
106	A_55_P2499018	NM_023057	9.73047e-07	0.000363964	5.58546	1.06311
107	A_66_P107655	NM_001271392	9.92822e-07	0.000365597	5.56658	-1.10113
108	A_55_P2502702	NM_001167889	9.95919e-07	0.000365597	5.56366	1.07332
109	A_55_P2807539	NM_010173	9.99628e-07	0.000365597	5.56017	-1.16318
110	A_52_P381484	NM_133903	1.01822e-06	0.00036696	5.54288	-1.3561
111	A_55_P2785863	NM_001008427	1.04523e-06	0.000371613	5.51831	1.24951
112	A_52_P376214	NM_001037326	1.15153e-06	0.000397306	5.42743	-1.10786
113	A_51_P108659	NM_011134	1.15875e-06	0.000397306	5.42157	-3.82345
114	A_55_P2124712	NM_145603	1.23486e-06	0.000412933	5.36187	-2.03062
115	A_51_P165882	NM_001042760	1.29299e-06	0.000428456	5.31871	-1.28176
116	A_55_P2741584	NM_178912	1.36188e-06	0.000439485	5.27	1.17353
117	A_51_P185869	NM_175000	1.38515e-06	0.000444095	5.25409	-2.16824
118	A_52_P97572	NM_011784	1.40982e-06	0.000445768	5.23753	-1.65708
119	A_51_P481920	NM_009828	1.41746e-06	0.000445768	5.23246	-2.26206
120	A_55_P1970846	NM_008819	1.50597e-06	0.000467162	5.17562	-1.91079
121	A_55_P2051254	NR_003368	1.54127e-06	0.000472662	5.15387	1.29617
122	A_52_P244193	NM_009846	1.57534e-06	0.00048013	5.13335	-1.8905
123	A_55_P2142218	NAP093623-001	1.61072e-06	0.000485865	5.11251	-1.00263
124	A_51_P376138	NM_054094	1.61849e-06	0.000485865	5.108	-3.49792
125	A_55_P2722554	NM_001205361	1.63149e-06	0.000485865	5.10049	-1.69746
126	A_51_P130995	NM_010369	1.64685e-06	0.000486895	5.0917	-2.59361
127	A_51_P316935	NM_145980	1.81325e-06	0.000527185	5.00137	1.65778
128	A_66_P137121	NM_016904	1.81516e-06	0.000527185	5.00038	-1.23003
129	A_51_P140641	NM_145570	1.87634e-06	0.000538451	4.96927	-1.09398
130	A_66_P130124	NM_008646	1.88666e-06	0.000538451	4.96413	-2.04607
131	A_52_P480351	NM_033325	1.9546e-06	0.000554635	4.93093	-1.17846
132	A_51_P164420	NM_025380	1.98627e-06	0.000557217	4.91585	-1.14416
133	A_66_P120713	NM_145629	2.09434e-06	0.000580933	4.86613	-1.65368
134	A_51_P377948	NM_174960	2.15473e-06	0.000591041	4.83945	-1.28987
135	A_55_P2322104	NR_045742	2.21703e-06	0.000604771	4.81271	1.41494
136	A_55_P2943420	NM_026361	2.25494e-06	0.000606191	4.79679	1.03581
137	A_51_P212682	NM_027290	2.25906e-06	0.000606191	4.79508	-1.87665
138	A_55_P2633062	ENSMUST00000135932	2.34394e-06	0.000614355	4.76047	-1.04292
139	A_52_P231075	NM_030707	2.34416e-06	0.000614355	4.76038	-1.15679
140	A_51_P389447	NM_026833	2.35902e-06	0.000614355	4.75445	1.07013
141	A_51_P509573	NM_013652	2.36415e-06	0.000614355	4.75241	-1.18843
142	A_52_P109010	NM_010434	2.55381e-06	0.000655696	4.68	1.06459
143	A_51_P263591	NM_023792	2.56308e-06	0.000655696	4.6766	1.29426
144	A_66_P114381	NM_001005341	2.62459e-06	0.000667971	4.65435	1.0391
145	A_51_P241068	NM_020265	2.75061e-06	0.000686612	4.61034	2.21306
146	A_52_P535212	NM_198300	2.76736e-06	0.000686612	4.60464	1.03314
147	A_55_P1962404	NM_201410	3.10184e-06	0.000745579	4.49758	-1.76554
148	A_52_P458524	ENSMUST00000121706	3.11073e-06	0.000745579	4.49489	-1.04465
149	A_52_P257590	NM_009372	3.30768e-06	0.000777682	4.43729	-1.20868
150	A_30_P01026869	chr17:79042382-79052046_F	3.57805e-06	0.000827753	4.36357	1.20558
151	A_66_P104979	NM_001167905	3.5877e-06	0.000827753	4.36105	-2.23562
152	A_66_P120472	NM_001271478	3.7245e-06	0.000838988	4.32593	-1.73813
153	A_55_P2037585	NM_133977	3.73573e-06	0.000838988	4.32311	-1.71137
154	A_51_P266618	NM_010012	3.87931e-06	0.000862779	4.28773	-2.46104
155	A_55_P2824234	NM_144526	4.29118e-06	0.000933359	4.19306	-2.14425
156	A_55_P2007273	NM_011132	4.38092e-06	0.0009487	4.17364	1.01431
157	A_52_P615952	NM_001159517	4.45331e-06	0.000954435	4.15827	1.07147
158	A_51_P307243	NM_011155	4.4749e-06	0.000954435	4.15373	1.03266
159	A_55_P2029682	NM_172887	4.48658e-06	0.000954435	4.15128	1.32167
160	A_52_P346037	NM_013777	4.52339e-06	0.000954435	4.14362	-1.26241
161	A_52_P580792	BC053389	4.58911e-06	0.000964181	4.13009	1.22262
162	A_55_P2074206	NM_146128	4.75566e-06	0.000975518	4.09664	1.40067
163	A_55_P1977776	NR_003280	4.75707e-06	0.000975518	4.09636	-2.10553
164	A_51_P455647	NM_009801	4.76161e-06	0.000975518	4.09547	-1.08251
165	A_55_P1970695	ENSMUST00000028668	4.95541e-06	0.000999036	4.05805	1.09149
166	A_51_P484054	NM_010172	4.99178e-06	0.00100189	4.05119	-1.92861
167	A_55_P2098995	NM_001025575	5.43982e-06	0.0010616	3.97056	-1.03526
168	A_52_P595871	NM_009993	6.1648e-06	0.00116176	3.85321	-3.96783
169	A_52_P288284	NM_016868	6.45381e-06	0.00119234	3.81024	1.51541
170	A_52_P442567	NM_009099	6.47196e-06	0.00119234	3.80761	-1.17911
171	A_51_P144160	NM_173422	6.60442e-06	0.00120773	3.78861	-1.36874
172	A_55_P2192397	AK171382	6.8557e-06	0.00124393	3.75359	1.35245
173	A_51_P302358	NM_008518	6.89129e-06	0.00124393	3.74873	-1.41613
174	A_51_P245503	NM_152811	6.90325e-06	0.00124393	3.7471	-2.17967
175	A_51_P419286	NM_030060	6.9351e-06	0.00124393	3.74279	-1.3371
176	A_51_P290074	NM_021272	6.95354e-06	0.00124393	3.7403	-1.76422
177	A_66_P103690	NR_030718	6.99428e-06	0.0012467	3.73482	-1.25425
178	A_55_P2719644	ENSMUST00000206732	7.10684e-06	0.00125768	3.71985	1.19205
179	A_55_P1980998	ENSMUST00000198019	7.31458e-06	0.00127855	3.69283	-1.61534
180	A_66_P105270	NM_010403	7.3683e-06	0.00127855	3.68597	-2.42811
181	A_55_P1964262	NM_029419	7.38015e-06	0.00127855	3.68446	-1.45461
182	A_55_P2151466	NM_138660	7.43272e-06	0.00128084	3.6778	1.05271
183	A_51_P378298	NM_026976	7.56356e-06	0.00129668	3.66144	-2.05577
184	A_55_P2738097	AK164463	7.72113e-06	0.00131456	3.64211	1.09566
185	A_65_P20312	NM_008698	7.91628e-06	0.00133399	3.6187	-1.20338
186	A_55_P2731121	NM_178679	8.00819e-06	0.00134489	3.60788	1.2914
187	A_66_P137723	NM_008621	8.30882e-06	0.00137664	3.57332	-1.10616
188	A_52_P221067	NM_001101472	8.57853e-06	0.00141185	3.54337	-2.67255
189	A_52_P663221	NM_175494	8.69705e-06	0.00142188	3.5305	-1.09595
190	A_52_P488427	NM_144520	8.91006e-06	0.00144712	3.50782	-1.88865
191	A_55_P2831206	NM_009844	9.18734e-06	0.00147758	3.47908	-1.34195
192	A_55_P2093232	NM_080728	9.26976e-06	0.00148599	3.47071	1.72119
193	A_55_P2212733	XR_001778719	9.7226e-06	0.00154853	3.426	1.16447
194	A_52_P249672	AK014716	9.86211e-06	0.00155754	3.41264	1.75965
195	A_66_P106413	ENSMUST00000118402	9.90743e-06	0.00155754	3.40834	1.10537
196	A_51_P248857	NM_026597	9.93013e-06	0.00155754	3.4062	-1.08653
197	A_66_P107985	NM_001293673	9.95109e-06	0.00155754	3.40422	-1.27776
198	A_55_P2809126	NM_001085495	9.96849e-06	0.00155754	3.40258	1.07121
199	A_55_P2807969	NM_007528	1.02323e-05	0.00157387	3.37809	-1.14188
200	A_55_P2094049	NM_181421	1.02902e-05	0.00157785	3.37281	1.13108
201	A_52_P634250	NM_010706	1.03688e-05	0.00158223	3.36567	1.06394
202	A_65_P08042	AK079898	1.0505e-05	0.00158664	3.35345	1.06098
203	A_52_P187787	NM_023231	1.05411e-05	0.00158664	3.35023	-1.15392
204	A_55_P2747563	NM_053096	1.06498e-05	0.0015934	3.34061	-1.90544
205	A_30_P01027987	chr8:91569369-91594119_F	1.07386e-05	0.00160184	3.33282	-1.01253
206	A_51_P401730	NM_175153	1.11139e-05	0.00164292	3.30063	-1.17041
207	A_66_P134951	ENSMUST00000137768	1.16616e-05	0.00169729	3.25554	-1.93714
208	A_55_P1981964	ENSMUST00000010286	1.16752e-05	0.00169729	3.25445	-1.00968
209	A_55_P2089577	AK172643	1.25363e-05	0.0017941	3.18776	1.19345
210	A_52_P642207	NM_018810	1.26681e-05	0.00179611	3.17795	-1.1111
211	A_51_P496905	NM_007686	1.29693e-05	0.00181761	3.15594	-3.83874
212	A_52_P412506	NM_008649	1.31725e-05	0.00183471	3.14137	-5.30367
213	A_66_P121257	BU921852	1.31916e-05	0.00183471	3.14001	-1.07013
214	A_55_P2039429	NM_007860	1.33535e-05	0.0018376	3.12858	-1.97567
215	A_51_P446570	NM_130452	1.35144e-05	0.00185351	3.11735	-2.43184
216	A_55_P2562680	TC1669523	1.36749e-05	0.00186515	3.10629	1.00022
217	A_66_P121759	NM_001285779	1.38877e-05	0.00188211	3.09183	-1.77251
218	A_30_P01018760	chr15:79764481-79809909_R	1.39136e-05	0.00188211	3.09008	1.35697
219	A_51_P163173	NM_028226	1.40589e-05	0.00189382	3.08035	1.02314
220	A_55_P2742855	NM_001081229	1.46741e-05	0.00195312	3.04022	1.16264
221	A_51_P117881	NM_153069	1.48547e-05	0.00196709	3.02876	-2.5502
222	A_55_P2065671	NM_172301	1.48729e-05	0.00196709	3.02761	-2.74276
223	A_51_P189733	NM_175250	1.49004e-05	0.00196709	3.02588	-2.92428
224	A_51_P373619	NM_010775	1.50718e-05	0.00197892	3.01516	-2.01899
225	A_55_P2023114	NM_153193	1.51504e-05	0.00197892	3.01029	-1.54904
226	A_52_P61691	NM_181858	1.5501e-05	0.00201938	2.98886	-1.00677
227	A_66_P130916	NM_010389	1.57886e-05	0.00203902	2.97163	-1.01234
228	A_55_P2007326	NM_009997	1.58169e-05	0.00203902	2.96995	-5.94516
229	A_55_P2723084	NM_133220	1.62395e-05	0.00206325	2.94526	1.35848
230	A_52_P260676	ENSMUST00000223161	1.62556e-05	0.00206325	2.94433	1.23917
231	A_66_P100633	ENSMUST00000121811	1.66549e-05	0.00209993	2.9216	1.1771
232	A_51_P139320	NM_025273	1.66722e-05	0.00209993	2.92062	-1.35924
233	A_55_P2178800	NM_201641	1.68262e-05	0.00211386	2.91201	-1.43704
234	A_55_P1960901	ENSMUST00000126171	1.68684e-05	0.00211386	2.90967	1.26267
235	A_55_P2495787	NM_001033478	1.72823e-05	0.00214669	2.88696	-1.41572
236	A_66_P109802	NM_001159415	1.73529e-05	0.00214733	2.88314	-4.16642
237	A_55_P2085445	NM_054094	1.74318e-05	0.0021517	2.87889	-1.98792
238	A_51_P282508	NM_007484	1.75345e-05	0.00215897	2.87339	-1.02473
239	A_52_P51355	NM_008855	1.77113e-05	0.00217531	2.86399	-1.15146
240	A_55_P2013188	NM_001037940	1.88379e-05	0.00227409	2.80624	1.01421
241	A_51_P198675	NM_138951	1.93599e-05	0.0023314	2.78064	-3.9384
242	A_55_P2630896	NM_134072	1.94771e-05	0.00233365	2.77499	-1.42083
243	A_51_P219532	NM_133765	1.94936e-05	0.00233365	2.77419	1.00955
244	A_51_P475523	NM_009764	1.95204e-05	0.00233365	2.77291	-1.19134
245	A_52_P576348	ENSMUST00000208216	1.95845e-05	0.00233526	2.76984	1.75873
246	A_52_P246252	NM_007812	1.96284e-05	0.00233526	2.76774	-4.89151
247	A_51_P489192	NM_015784	2.05608e-05	0.00241846	2.72428	-1.06824
248	A_55_P2093286	NM_007470	2.07736e-05	0.00242136	2.71464	1.14847
249	A_55_P2081123	NM_018873	2.07886e-05	0.00242136	2.71397	-1.50327
250	A_66_P118934	NM_172695	2.09994e-05	0.00242136	2.70452	1.49523
251	A_55_P2097340	NM_145621	2.10261e-05	0.00242136	2.70333	-2.55643
252	A_55_P1976127	NM_007900	2.13105e-05	0.00244126	2.69075	-1.50102
253	A_55_P2100949	ENSMUST00000060930	2.15276e-05	0.00246042	2.68126	-1.86264
254	A_65_P03606	NM_001163462	2.2248e-05	0.00252443	2.65044	1.02299
255	A_55_P2730556	ENSMUST00000205131	2.22921e-05	0.00252443	2.64859	1.3864
256	A_52_P360515	NM_017392	2.28577e-05	0.0025662	2.62513	1.04274
257	A_55_P2009857	NAP114927-1	2.34749e-05	0.00261637	2.60019	1.82953
258	A_51_P457528	NM_007630	2.36851e-05	0.00263384	2.59185	-1.58925
259	A_55_P2856618	NM_181395	2.4383e-05	0.00268948	2.56466	-1.07566
260	A_66_P113662	NM_175285	2.47888e-05	0.00272589	2.54921	1.29191
261	A_55_P2317665	NM_007891	2.55808e-05	0.00276979	2.51978	-1.01761
262	A_52_P640444	NM_133780	2.60301e-05	0.00281132	2.50348	1.59821
263	A_51_P291529	XM_011242496	2.62955e-05	0.00282097	2.49399	1.0036
264	A_55_P2797308	NM_008651	2.64185e-05	0.00282335	2.48962	1.24195
265	A_55_P2031125	NM_019949	2.66124e-05	0.00283792	2.48278	-1.10609
266	A_55_P1969121	NM_001011815	2.6704e-05	0.00284156	2.47956	1.77688
267	A_52_P446625	NM_001024602	2.70277e-05	0.00286366	2.46828	1.01762
268	A_55_P2143869	ENSMUST00000153413	2.74248e-05	0.00289951	2.45464	2.14492
269	A_51_P368009	NM_177733	2.74888e-05	0.00290007	2.45245	-1.45715
270	A_51_P290626	NM_178747	2.76722e-05	0.0029082	2.44623	-3.59132
271	A_51_P190111	NM_008566	2.77813e-05	0.0029082	2.44255	-1.19286
272	A_55_P2164524	NM_001033813	2.83035e-05	0.00294201	2.42512	1.36405
273	A_55_P2802151	NM_007641	2.85152e-05	0.00295779	2.41815	-2.06784
274	A_52_P344354	ENSMUST00000197449	2.9175e-05	0.00301137	2.39675	1.11329
275	A_51_P145662	NM_029465	2.93146e-05	0.00301137	2.39228	-1.38275
276	A_55_P2166384	NM_178078	2.98451e-05	0.003044	2.3755	1.28584
277	A_51_P240041	NM_011458	2.99011e-05	0.003044	2.37374	-5.28883
278	A_55_P2025343	NM_001009550	3.00184e-05	0.00304965	2.37008	-3.24054
279	A_52_P604629	NM_153287	3.04475e-05	0.00308437	2.3568	1.01323
280	A_51_P446477	NM_171826	3.05457e-05	0.00308437	2.35379	-1.16849
281	A_52_P355398	NM_177445	3.0602e-05	0.00308437	2.35207	-1.08897
282	A_55_P2159585	NM_178079	3.06526e-05	0.00308437	2.35052	1.43661
283	A_66_P109183	NM_001109914	3.06725e-05	0.00308437	2.34991	1.09829
284	A_52_P91658	NR_045989	3.11553e-05	0.00312021	2.3353	1.16751
285	A_51_P127718	NM_015825	3.13726e-05	0.00313561	2.3288	-1.17433
286	A_55_P2353462	AK162496	3.17158e-05	0.00314611	2.31862	1.4097
287	A_52_P87703	NM_009596	3.17326e-05	0.00314611	2.31813	2.03363
288	A_55_P2935371	XR_867795	3.24412e-05	0.00319074	2.29747	1.01214
289	A_55_P2073705	NM_178667	3.36079e-05	0.00325364	2.26442	1.62465
290	A_51_P291247	NM_008646	3.38767e-05	0.00327318	2.25697	-3.68944
291	A_55_P2033435	NM_001305421	3.39852e-05	0.00327318	2.25398	-2.331
292	A_66_P133649	NR_015500	3.40087e-05	0.00327318	2.25333	1.23576
293	A_51_P177371	NM_023043	3.41168e-05	0.00327687	2.25036	-2.3144
294	A_55_P2071513	ENSMUST00000179673	3.41797e-05	0.00327687	2.24864	1.57883
295	A_51_P242400	NM_031170	3.52166e-05	0.00335294	2.22069	-1.27495
296	A_55_P1964648	NM_001037719	3.54352e-05	0.00335811	2.2149	-1.37309
297	A_52_P338033	NM_001346740	3.66944e-05	0.00343873	2.18224	1.02423
298	A_55_P2262753	AK035477	3.67038e-05	0.00343873	2.182	1.07507
299	A_55_P2181963	NM_001164202	3.7099e-05	0.00346262	2.17199	2.1971
300	A_52_P268802	AK036075	3.75302e-05	0.00349626	2.16118	1.39585
301	A_55_P1956762	ENSMUST00000124012	3.90402e-05	0.00358669	2.1243	1.28757
302	A_55_P2397599	AK047130	3.90821e-05	0.00358669	2.1233	1.41709
303	A_51_P377557	NM_029794	3.96191e-05	0.00361581	2.11054	-1.18524
304	A_55_P2351670	NR_131044	3.97974e-05	0.00362538	2.10634	1.0644
305	A_55_P1970033	NM_011065	4.03556e-05	0.00365702	2.09332	1.081
306	A_66_P110799	NM_025534	4.06411e-05	0.00366826	2.08673	1.24578
307	A_55_P2158478	NM_028024	4.07138e-05	0.00366826	2.08505	1.10774
308	A_52_P477269	ENSMUST00000119392	4.0954e-05	0.00368318	2.07955	1.7302
309	A_51_P449325	NM_008206	4.10861e-05	0.00368833	2.07655	-1.39071
310	A_52_P674759	NM_145534	4.1509e-05	0.00370818	2.06697	1.52505
311	A_55_P2744047	NM_001017427	4.18692e-05	0.00371807	2.05889	-1.30358
312	A_51_P147942	NM_010512	4.2008e-05	0.00372371	2.0558	-1.35722
313	A_55_P2046657	NM_007860	4.25364e-05	0.00374577	2.04411	-2.29251
314	A_51_P415775	NM_198967	4.25795e-05	0.00374577	2.04317	1.28128
315	A_52_P547740	AK040791	4.26362e-05	0.00374577	2.04192	1.93911
316	A_51_P296764	NM_010186	4.35897e-05	0.0038092	2.02125	-1.10174
317	A_55_P2017759	NM_001033711	4.42758e-05	0.00385551	2.00665	-1.31537
318	A_55_P1999057	NM_001080809	4.48927e-05	0.00389549	1.99372	-4.56588
319	A_55_P2809279	NM_001033238	4.51135e-05	0.00389577	1.98913	1.24959
320	A_55_P2073975	NAP114416-1	4.52861e-05	0.00389577	1.98557	1.26647
321	A_66_P135522	NM_001329935	4.57287e-05	0.0039198	1.97648	-1.78223
322	A_55_P2742311	NM_201410	4.59158e-05	0.00392903	1.97266	-1.49816
323	A_51_P397537	NM_029660	4.61433e-05	0.00393631	1.96804	1.34418
324	A_51_P133792	NM_001290624	4.61604e-05	0.00393631	1.96769	1.26231
325	A_51_P483544	NM_013930	4.69485e-05	0.00398288	1.95187	-1.56399
326	A_55_P2081840	NM_001278259	4.731e-05	0.0039998	1.9447	-1.37808
327	A_51_P220681	NM_009657	4.75774e-05	0.00400868	1.93944	-1.80338
328	A_51_P282179	NM_020009	4.77931e-05	0.00402	1.93521	1.26641
329	A_55_P1992234	NM_001136476	4.82037e-05	0.00404077	1.92721	-1.07859
330	A_66_P101914	AK161569	5.00736e-05	0.00414126	1.89165	-1.44187
331	A_51_P110471	NM_026993	5.04334e-05	0.0041601	1.88496	-1.07134
332	A_55_P2161375	NM_008082	5.06245e-05	0.00416589	1.88143	2.23764
333	A_66_P108322	AK043567	5.09188e-05	0.00417004	1.87601	-1.5824
334	A_51_P438083	NM_144512	5.09283e-05	0.00417004	1.87584	-1.83063
335	A_66_P101407	NM_153151	5.12546e-05	0.00418022	1.86987	-1.26595
336	A_55_P2741907	NM_010288	5.13066e-05	0.00418022	1.86893	-1.36762
337	A_52_P487040	ENSMUST00000128133	5.2518e-05	0.00425784	1.84712	-1.6057
338	A_55_P2727619	ENSMUST00000018719	5.35627e-05	0.00432081	1.82872	1.70218
339	A_52_P191537	ENSMUST00000001079	5.39064e-05	0.00432081	1.82275	1.04795
340	A_51_P418116	NM_146162	5.4593e-05	0.00435456	1.81092	-1.00046
341	A_66_P106836	NM_133809	5.56363e-05	0.00442759	1.79324	-1.73009
342	A_55_P2107947	NM_177923	5.71269e-05	0.00447711	1.76855	1.92364
343	A_65_P19623	NM_026899	5.73437e-05	0.00448699	1.76501	-1.00993
344	A_51_P125648	NM_027913	5.87246e-05	0.00455175	1.74279	-1.30749
345	A_51_P257743	NM_176835	5.89357e-05	0.00456096	1.73943	-1.89775
346	A_55_P2258375	ENSMUST00000176510	5.95624e-05	0.00460225	1.72955	1.04586
347	A_55_P1984830	NM_145594	6.00212e-05	0.00462599	1.72239	-2.20317
348	A_55_P2908620	NM_053246	6.01508e-05	0.00462599	1.72038	-1.34502
349	A_52_P641195	NM_001033148	6.16352e-05	0.0047181	1.69761	1.05215
350	A_52_P230167	NM_053099	6.25975e-05	0.0047549	1.68315	1.17547
351	A_55_P2637546	NM_008402	6.39162e-05	0.00483277	1.66368	1.02685
352	A_55_P1963777	NM_026113	6.4074e-05	0.00483729	1.66138	-1.05362
353	A_65_P18167	NM_001081196	6.46148e-05	0.00486325	1.65353	1.0416
354	A_55_P2723014	NM_001012766	6.51386e-05	0.00487043	1.64599	-1.75961
355	A_51_P196726	NM_010582	6.52035e-05	0.00487043	1.64506	-2.19194
356	A_55_P1971006	NM_029821	6.63915e-05	0.00490597	1.62821	-1.85256
357	A_55_P2116272	NM_010002	6.76709e-05	0.004972	1.61039	-3.25755
358	A_55_P1990500	NM_010767	6.84741e-05	0.00501609	1.59937	-2.18335
359	A_66_P112401	NM_175087	6.92431e-05	0.00504249	1.58895	1.0017
360	A_51_P290191	NM_008243	6.94498e-05	0.0050501	1.58617	-2.72968
361	A_51_P437692	NM_009581	7.0439e-05	0.00509949	1.57297	2.1394
362	A_66_P125784	NM_008877	7.1469e-05	0.0051439	1.55942	-2.28905
363	A_52_P556433	NM_007586	7.24238e-05	0.00520503	1.54703	-2.66988
364	A_51_P257885	NM_175217	7.25897e-05	0.00520937	1.5449	-1.60703
365	A_55_P2096967	NM_008124	7.42218e-05	0.00530337	1.52415	-2.18111
366	A_51_P157462	NM_009060	7.43422e-05	0.0053043	1.52263	-3.20886
367	A_55_P2023542	NM_007719	7.58021e-05	0.00538511	1.50449	-1.41597
368	A_52_P95517	NM_001101467	7.62381e-05	0.00539666	1.49913	-3.14192
369	A_55_P2032548	NM_001166067	7.68334e-05	0.00541588	1.49188	1.3659
370	A_52_P192664	ENSMUST00000143081	7.74879e-05	0.0054242	1.48396	1.13743
371	A_52_P106620	NM_008764	7.80347e-05	0.00544962	1.4774	-1.14874
372	A_55_P2148748	NM_001111053	7.93364e-05	0.00548621	1.46197	-1.04349
373	A_55_P2062737	NM_001311121	8.00518e-05	0.00552048	1.45359	-2.56922
374	A_55_P1959500	NM_172759	8.03624e-05	0.0055262	1.44998	1.3076
375	A_55_P2009217	NR_004415	8.16258e-05	0.00559004	1.43542	-1.56382
376	A_55_P1960735	NM_011819	8.23361e-05	0.00562277	1.42734	2.01036
377	A_52_P409498	NM_009447	8.27155e-05	0.00563629	1.42305	-1.01088
378	A_51_P103222	NM_028064	8.29104e-05	0.00563629	1.42086	-1.15963
379	A_51_P309170	NM_177001	8.29486e-05	0.00563629	1.42043	1.05662
380	A_52_P349939	NM_023119	8.31844e-05	0.00563629	1.41778	-1.40082
381	A_52_P337478	NM_028874	8.32441e-05	0.00563629	1.41711	1.07979
382	A_55_P2042273	NM_001081251	8.4466e-05	0.00568118	1.40352	-1.02226
383	A_52_P521882	NM_026812	8.46577e-05	0.00568118	1.4014	-1.07704
384	A_52_P240796	NM_009040	8.5024e-05	0.00569603	1.39738	-1.61716
385	A_52_P229271	NM_027869	8.59562e-05	0.00573514	1.38721	-1.2696
386	A_51_P483576	ENSMUST00000200235	8.90477e-05	0.005884	1.35425	-2.35353
387	A_51_P303160	NM_007482	8.91407e-05	0.005884	1.35328	-3.57321
388	A_55_P2852434	ENSMUST00000194376	9.09363e-05	0.00597854	1.33468	-1.87184
389	A_52_P259817	NM_029692	9.14224e-05	0.0059969	1.32971	-2.11721
390	A_55_P2726603	XM_017314122	9.15619e-05	0.0059969	1.32829	-1.99829
391	A_52_P534269	ENSMUST00000159236	9.16728e-05	0.0059969	1.32716	1.57175
392	A_52_P578732	NM_009917	9.17013e-05	0.0059969	1.32687	-1.05029
393	A_55_P2045755	NM_001134480	9.21239e-05	0.00601657	1.32258	-1.56254
394	A_51_P489268	NM_019438	9.25208e-05	0.00602831	1.31857	-1.80508
395	A_66_P102251	NM_019975	9.34059e-05	0.00606819	1.30969	-1.03074
396	A_52_P158546	NM_029736	9.37099e-05	0.00607196	1.30666	-1.14021
397	A_52_P534583	NM_133245	9.4361e-05	0.00609006	1.30021	-2.34442
398	A_52_P67200	NM_024222	9.50025e-05	0.00609968	1.29389	1.28244
399	A_66_P106200	NM_028787	9.66936e-05	0.00616019	1.27744	-1.14417
400	A_51_P481721	NM_016771	9.70817e-05	0.006169	1.27371	-2.4964
401	A_55_P2807863	NM_198409	9.7957e-05	0.00620068	1.26534	1.02138
402	A_55_P2635822	NM_008408	9.83307e-05	0.00620076	1.26179	-1.09138
403	A_51_P447894	NM_177911	9.87118e-05	0.00620076	1.25818	1.03719
404	A_66_P101447	NM_175443	9.91053e-05	0.00621757	1.25447	-1.98191
405	A_51_P269404	NM_008030	9.94414e-05	0.00622497	1.25132	-2.50784
406	A_65_P15133	ENSMUST00000161095	0.00010025	0.00626552	1.24377	1.36723
407	A_51_P174961	NM_007972	0.000101716	0.00632485	1.23023	-3.09378
408	A_51_P296249	NM_010226	0.00010184	0.00632485	1.2291	-1.03486
409	A_55_P1975185	NM_009270	0.000102746	0.00637309	1.22084	-1.56133
410	A_55_P2003824	NM_009714	0.000103117	0.00638809	1.21748	-3.76988
411	A_51_P318856	NM_145935	0.000104171	0.00644528	1.20801	-2.86
412	A_55_P1972948	NM_176954	0.000104937	0.00647624	1.20118	1.44464
413	A_66_P130671	NR_037987	0.000105515	0.00649588	1.19606	-1.2432
414	A_51_P358012	NM_009253	0.000107985	0.00660211	1.17449	-4.21478
415	A_55_P1953894	NM_030026	0.000108043	0.00660211	1.174	1.18597
416	A_55_P2716396	NM_027695	0.000108884	0.00664528	1.16677	1.12382
417	A_51_P408082	NM_009692	0.000109154	0.0066535	1.16446	-5.31319
418	A_52_P429364	NM_177471	0.000110093	0.00667778	1.15648	-1.59717
419	A_55_P1996683	NM_001306078	0.000113775	0.00683399	1.12582	-1.92735
420	A_66_P138319	NM_053115	0.000114071	0.00684238	1.12341	-1.63989
421	A_55_P2002933	NM_008456	0.000114902	0.00686277	1.11664	1.12395
422	A_51_P404463	NM_024283	0.000116447	0.00692703	1.1042	-1.65082
423	A_52_P190647	NM_016662	0.000117602	0.00697896	1.095	-1.89339
424	A_55_P2929773	NM_009828	0.000118971	0.00703277	1.08422	-1.46042
425	A_55_P1994132	ENSMUST00000110832	0.000119079	0.00703277	1.08338	1.0011
426	A_55_P2032718	NM_010651	0.000120216	0.00709147	1.07452	-1.17749
427	A_66_P128377	NM_031391	0.0001209	0.00710633	1.06924	1.42598
428	A_52_P475080	NM_029847	0.000122088	0.0071389	1.06013	-1.26443
429	A_65_P19231	ENSMUST00000189951	0.000122883	0.00717165	1.05409	1.81326
430	A_51_P462385	NM_008061	0.000123715	0.00719468	1.0478	-2.25177
431	A_55_P2717668	ENSMUST00000148209	0.000124521	0.00721606	1.04175	1.2744
432	A_51_P513682	NM_023284	0.000131684	0.00751651	0.989665	-1.9073
433	A_51_P369200	NM_028109	0.000132595	0.00754398	0.983247	-1.57198
434	A_51_P219266	NM_027902	0.000132624	0.00754398	0.983044	-2.94321
435	A_52_P343853	ENSMUST00000128616	0.000134131	0.00759473	0.972521	1.21339
436	A_55_P2035029	ENSMUST00000120662	0.000134382	0.00759745	0.970784	-5.25832
437	A_51_P323812	NM_133661	0.000134487	0.00759745	0.970054	-2.29723
438	A_55_P2728683	NM_001104525	0.000134738	0.00760295	0.968317	-4.90728
439	A_52_P309718	NM_028945	0.000135374	0.00760644	0.963934	1.00113
440	A_66_P131389	NM_133894	0.000137481	0.00770505	0.949558	-4.49382
441	A_55_P1981804	NM_010326	0.000137582	0.00770505	0.948877	1.08297
442	A_51_P140751	NM_011397	0.00013904	0.00776579	0.93906	-1.40712
443	A_51_P404377	NM_009708	0.000143235	0.00796405	0.911391	-1.05897
444	A_55_P1984103	NM_010280	0.000144322	0.0079975	0.904351	-1.01883
445	A_55_P1985623	NM_029600	0.000144782	0.00801398	0.90139	-1.01312
446	A_55_P2074035	NM_025325	0.000145074	0.00802113	0.899517	-2.69167
447	A_55_P2070992	NM_009657	0.000146082	0.00806786	0.893069	-1.59283
448	A_51_P101545	NM_019447	0.000146589	0.00807777	0.889847	-2.41352
449	A_30_P01031195	chr1:85323303-85337483_F	0.000147106	0.0080882	0.886571	1.50462
450	A_51_P123405	NM_009772	0.000147845	0.00810133	0.881905	-1.42088
451	A_55_P2870554	NM_183135	0.000147977	0.00810133	0.881074	1.2688
452	A_52_P409988	NM_031197	0.000148449	0.0081079	0.878109	-2.02072
453	A_55_P2092030	NM_010011	0.00014923	0.00813254	0.873229	-2.50251
454	A_55_P2597698	NM_010406	0.000149727	0.00814669	0.870135	-2.82456
455	A_55_P1977418	NM_153598	0.000150908	0.00817945	0.862823	-3.81141
456	A_55_P2180536	NM_001007461	0.00015191	0.00819714	0.856668	-1.777
457	A_66_P131342	NM_029269	0.000153467	0.00823675	0.847178	-2.99833
458	A_55_P2010097	NM_001045550	0.000153478	0.00823675	0.84711	-4.67878
459	A_51_P272023	NM_025786	0.000153664	0.0082378	0.845981	-1.43028
460	A_51_P244950	NM_001164466	0.000154252	0.00826036	0.842427	-2.83316
461	A_51_P215559	NM_144869	0.000155886	0.00832394	0.832623	-1.10135
462	A_51_P462790	AK007130	0.000161663	0.00853504	0.798771	1.93023
463	A_55_P2063654	NM_001012323	0.000162488	0.00855351	0.79403	-3.68029
464	A_51_P228574	NM_146214	0.000162498	0.00855351	0.793974	-2.16422
465	A_52_P575128	ENSMUST00000215901	0.000164156	0.00861324	0.78453	1.45233
466	A_55_P2081560	NM_172674	0.000167976	0.00876709	0.763132	1.26764
467	A_51_P384515	NM_145949	0.000168439	0.0087727	0.760573	-1.67997
468	A_65_P07389	ENSMUST00000149852	0.000173178	0.00894607	0.73477	1.20939
469	A_51_P315530	NM_016662	0.000174038	0.00897181	0.730161	-1.46705
470	A_66_P128079	AK166854	0.000174707	0.00899477	0.726594	-1.08977
471	A_51_P417891	NM_011280	0.000174912	0.00899593	0.725505	-1.68437
472	A_30_P01025883	chr10:6480075-6603900_F	0.000176379	0.00904315	0.717735	1.37029
473	A_55_P2782141	AK145231	0.000177456	0.00905526	0.712078	1.25323
474	A_52_P76629	AK148746	0.000179101	0.00909769	0.703494	1.01454
475	A_55_P2715725	ENSMUST00000130302	0.000179481	0.00910317	0.701526	1.59892
476	A_30_P01029497	chr13:94182877-94203935_F	0.000180199	0.00910952	0.697812	1.16775
477	A_51_P398603	NM_030025	0.000181143	0.00912626	0.692957	1.64477
478	A_52_P570006	NM_001025102	0.000185974	0.00926651	0.668487	1.14581
479	A_51_P358765	NM_009263	0.000186049	0.00926651	0.668109	-1.54452
480	A_52_P221776	NM_010616	0.000187171	0.00927447	0.66252	1.33028
481	A_52_P630687	XR_001778558	0.000187278	0.00927447	0.66199	1.06742
482	A_55_P1967538	NM_015755	0.0001886	0.0093306	0.65545	-1.11279
483	A_52_P414065	NM_145137	0.000189531	0.00936726	0.650873	-1.117
484	A_55_P1960291	NM_013769	0.00019033	0.00938795	0.646963	-1.00796
485	A_55_P2803198	NM_028053	0.000190862	0.00939542	0.644369	1.43395
486	A_66_P131467	NM_029568	0.000191957	0.0094118	0.63905	-1.4188
487	A_55_P2295245	XR_389300	0.000193368	0.00946218	0.632243	1.90559
488	A_55_P2042319	NM_023623	0.000196323	0.00956886	0.618145	-2.05748
489	A_55_P2186282	NM_001031851	0.000197294	0.00960671	0.613559	-2.34142
490	A_66_P116192	NM_007976	0.000199375	0.00963203	0.603809	-1.73134
491	A_52_P305182	NM_199310	0.000200482	0.00965275	0.598665	-1.03033
492	A_55_P2336188	BF662369	0.000200586	0.00965275	0.598182	1.14336
493	A_55_P2133220	NM_001013377	0.000203206	0.00972197	0.586124	-1.16882
494	A_55_P2178349	NM_011739	0.000204062	0.00975351	0.582214	-1.05788
495	A_51_P170807	AB021861	0.000205709	0.00975461	0.574744	1.2654
496	A_55_P2729031	ENSMUST00000208776	0.000206065	0.00975461	0.573138	-1.20853
497	A_30_P01027549	chr15:74320784-74321384_F	0.000206197	0.00975461	0.572544	1.22879
498	A_51_P417747	NM_010594	0.000208821	0.00983083	0.560793	1.12623
499	A_30_P01017497	chr19:21653968-21671718_F	0.000208866	0.00983083	0.560595	1.19468
500	A_66_P104393	ENSMUST00000182240	0.000209159	0.00983524	0.559293	1.17634
501	A_55_P2216079	AK053276	0.000212235	0.00995148	0.545726	1.19891
502	A_52_P308669	NM_030703	0.000213285	0.00999123	0.54114	-1.48172
503	A_51_P270184	NM_025811	0.000215791	0.0100701	0.530289	1.0552
504	A_65_P10491	ENSMUST00000140485	0.00021599	0.0100701	0.529435	1.20576
505	A_55_P1982902	NM_001029978	0.000216546	0.010081	0.527046	-1.2607
506	A_55_P2139318	ENSMUST00000219158	0.00021663	0.010081	0.526684	1.22584
507	A_55_P2051159	NM_001289659	0.000217181	0.0100876	0.524324	-2.89581
508	A_66_P114758	NM_145364	0.000219322	0.0101488	0.515212	-1.77621
509	A_55_P2714747	ENSMUST00000148925	0.000220072	0.010174	0.512041	-1.83862
510	A_52_P481493	NM_010220	0.000220799	0.0101981	0.508977	1.10241
511	A_52_P787919	XM_006501222	0.000221443	0.0102087	0.506273	2.52202
512	A_51_P174743	ENSMUST00000154325	0.000222359	0.0102406	0.50244	1.08595
513	A_30_P01024011	chr6:35441848-35450830_R	0.000222549	0.0102406	0.501647	1.55316
514	A_51_P487818	NM_017399	0.0002236	0.0102759	0.497269	-4.66694
515	A_55_P2094060	NM_010370	0.000227169	0.0103854	0.482562	-1.15647
516	A_52_P96847	NM_001195596	0.000232792	0.0105545	0.459855	-1.78019
517	A_51_P210611	NM_133718	0.000234476	0.0106017	0.453162	1.59806
518	A_55_P2738992	ENSMUST00000140809	0.000235268	0.0106277	0.450032	1.0968
519	A_55_P2227217	AK040963	0.000236369	0.0106398	0.445697	-2.30944
520	A_55_P2017413	NM_001029977	0.000236908	0.0106531	0.443581	1.18858
521	A_55_P2384248	NR_040545	0.000238489	0.0106852	0.437406	1.18554
522	A_51_P100625	NM_133996	0.000240268	0.010748	0.430507	-2.81307
523	A_55_P2606240	NM_028279	0.000240325	0.010748	0.430283	-1.13483
524	A_55_P2719229	ENSMUST00000141960	0.000240887	0.0107634	0.428115	1.1812
525	A_55_P2132894	NM_016807	0.000241163	0.0107653	0.427053	-1.06655
526	A_55_P2212498	AK137789	0.000241366	0.0107653	0.426273	1.07069
527	A_51_P368823	NM_010346	0.000247225	0.0109279	0.404005	-1.75721
528	A_51_P461779	NM_172994	0.000247724	0.0109402	0.402134	-1.63628
529	A_66_P117787	ENSMUST00000172367	0.000250633	0.0110489	0.391297	-1.38946
530	A_51_P452768	NM_022434	0.000253678	0.011131	0.380088	-2.25667
531	A_51_P295967	NM_001042768	0.000253848	0.011131	0.379467	-3.65752
532	A_52_P191210	NR_033299	0.000256987	0.0112387	0.36806	1.12329
533	A_52_P599514	NM_008527	0.000257705	0.0112601	0.365472	1.55743
534	A_51_P467076	NM_010000	0.000259223	0.0113064	0.360018	-2.72441
535	A_52_P252931	NM_013505	0.000264437	0.0114524	0.341538	1.13378
536	A_55_P1962661	NM_001024719	0.000266697	0.0115004	0.333641	-4.67418
537	A_55_P2630393	NM_027052	0.000270597	0.0116317	0.32017	-1.15499
538	A_51_P484842	NM_007493	0.000273693	0.0116595	0.309616	-2.44847
539	A_66_P116724	ENSMUST00000145908	0.000275428	0.0117081	0.303752	1.21675
540	A_51_P103706	NM_007815	0.000275545	0.0117081	0.303359	-5.04091
541	A_52_P257774	NM_010011	0.000276338	0.0117155	0.300693	-3.03676
542	A_51_P124132	NM_029562	0.000276594	0.0117155	0.299835	-1.29126
543	A_51_P193813	NM_010196	0.000277182	0.0117271	0.297864	-4.11628
544	A_52_P250968	NM_010178	0.00027743	0.0117276	0.297034	-1.07254
545	A_51_P173678	NM_029415	0.000279996	0.0118057	0.288493	1.4584
546	A_51_P111192	NM_010005	0.000282018	0.0118808	0.281819	-3.55843
547	A_51_P207693	NM_172737	0.000283517	0.0119034	0.2769	-1.15339
548	A_55_P2185821	NM_007819	0.000289112	0.0120869	0.258774	-1.0795
549	A_55_P2717274	ENSMUST00000189582	0.000289729	0.0121024	0.256797	1.06036
550	A_51_P368894	NM_008262	0.0002915	0.0121299	0.251147	-1.32765
551	A_55_P2522620	XM_011242807	0.00029408	0.0121731	0.242974	-1.00113
552	A_51_P251104	AW702146	0.00029643	0.0122391	0.235592	1.08771
553	A_55_P2145224	ENSMUST00000200235	0.000298124	0.0122488	0.230309	-2.11806
554	A_55_P2743972	NM_001009550	0.000298774	0.012259	0.228289	-5.47075
555	A_55_P1985815	ENSMUST00000103673	0.000299148	0.012259	0.227128	-1.45927
556	A_55_P2318584	NM_007474	0.00030284	0.0123574	0.215753	-1.59211
557	A_51_P339154	ENSMUST00000055719	0.000303551	0.0123653	0.21358	-2.70686
558	A_55_P2789315	NM_028521	0.000308303	0.0124977	0.199176	1.32712
559	A_55_P2147666	NM_001134460	0.000314088	0.0126079	0.181942	-1.22366
560	A_52_P343306	NM_010378	0.000314729	0.0126234	0.180053	-1.22449
561	A_52_P271377	NM_133766	0.000316049	0.0126454	0.176172	-1.04101
562	A_65_P09358	AK154091	0.000323805	0.0128295	0.153699	2.34605
563	A_30_P01031108	chr9:65651848-65652920_R	0.000323969	0.0128295	0.153229	1.39601
564	A_51_P144531	NM_172776	0.000324024	0.0128295	0.153073	-1.28117
565	A_55_P2176600	AK133068	0.000324802	0.01285	0.150849	2.20969
566	A_52_P84027	NM_007824	0.00032997	0.0130023	0.136219	-2.26486
567	A_55_P2777540	ENSMUST00000183623	0.000332689	0.0130574	0.128613	-1.02613
568	A_52_P361391	NM_146640	0.000333643	0.0130637	0.12596	1.32222
569	A_55_P2078381	NM_001242945	0.000334477	0.0130715	0.123647	-1.14181
570	A_30_P01019695	chr8:129102060-129109035_R	0.000334949	0.0130733	0.12234	1.14737
571	A_51_P490323	NM_007376	0.000336395	0.0130987	0.118347	-3.73505
572	A_51_P394115	NM_023383	0.000340464	0.0132154	0.107208	-3.77367
573	A_55_P2208579	NM_194268	0.000346188	0.0133577	0.0917596	-1.82009
574	A_52_P653825	NM_029550	0.000346706	0.0133597	0.0903743	-1.17567
575	A_52_P771436	AK052900	0.000347395	0.0133689	0.0885339	1.05505
576	A_52_P557240	NM_144845	0.000350437	0.0134441	0.0804557	-1.39927
577	A_55_P1987403	NM_001199333	0.000354767	0.0135527	0.0690801	-5.33381
578	A_30_P01020334	chr13:23488256-23488626_F	0.000355002	0.0135527	0.0684676	-1.3967
579	A_30_P01026788	chr17:26911032-26912366_F	0.000355813	0.0135527	0.066353	1.07563
580	A_51_P184062	NM_019702	0.000356144	0.0135527	0.0654913	1.26841
581	A_51_P460332	NM_007385	0.000361062	0.0136258	0.0527873	-4.18329
582	A_52_P622230	NR_045822	0.000361441	0.0136258	0.0518153	-1.06774
583	A_66_P137299	AK076740	0.00036264	0.0136441	0.0487481	-1.49116
584	A_55_P2805880	NM_025684	0.000364924	0.0137017	0.0429345	-1.33589
585	A_51_P147030	XR_379689	0.000366456	0.0137279	0.0390538	-1.10888
586	A_66_P122155	NM_145514	0.000366842	0.013732	0.038079	1.01043
587	A_65_P19832	NM_013697	0.000371173	0.0138061	0.0272086	-5.06165
588	A_55_P2126557	A_55_P2126557	0.000372888	0.0138454	0.0229387	1.46194
589	A_51_P151214	NM_133882	0.000372957	0.0138454	0.0227683	-2.40591
590	A_51_P102438	NM_001029867	0.000373973	0.0138727	0.0202488	-3.18214
591	A_52_P662244	NM_001012310	0.000377292	0.0139539	0.0120661	-1.18914
592	A_55_P2749548	NM_010001	0.000377633	0.013956	0.0112285	-4.95862
593	A_55_P2908662	NM_001081045	0.000378955	0.0139754	0.00799475	1.18933
594	A_51_P201445	ENSMUST00000120976	0.00038065	0.0139893	0.00386035	1.03775
595	A_55_P1955532	NM_001289509	0.000380855	0.0139893	0.00336168	-2.22477
596	A_55_P2066230	NM_001172117	0.000385403	0.0140551	-0.00762806	-1.02847
597	A_30_P01032701	chr9:82991830-82999937_F	0.000385755	0.0140563	-0.00847292	-1.48079
598	A_55_P1966304	NM_031192	0.000392711	0.0142431	-0.0250198	-1.04318
599	A_52_P60194	NM_007576	0.000393191	0.0142431	-0.02615	-3.07814
600	A_51_P456721	NM_013478	0.000396497	0.0143314	-0.0339012	-3.95386
601	A_66_P133880	NM_172697	0.000398487	0.0143427	-0.0385358	-1.13416
602	A_52_P232508	NM_001039544	0.000403705	0.0144667	-0.0505785	-5.54452
603	A_55_P2483521	NM_001347083	0.000405472	0.0145071	-0.0546213	1.13081
604	A_52_P448930	XR_001783775	0.000407133	0.0145139	-0.0584049	1.0748
605	A_51_P209836	NM_180958	0.000407621	0.0145208	-0.0595126	1.29577
606	A_51_P362176	NM_133862	0.000409714	0.0145619	-0.0642542	-5.06754
607	A_66_P126397	NM_001271884	0.00041057	0.0145733	-0.0661858	1.23297
608	A_51_P468140	NM_008223	0.000411062	0.0145803	-0.067294	-2.28094
609	A_51_P464182	NM_133653	0.000413195	0.0146212	-0.0720832	-4.2417
610	A_51_P374752	NM_011255	0.000415328	0.0146448	-0.0768474	-2.76341
611	A_66_P110662	ENSMUST00000101534	0.00041555	0.0146448	-0.0773436	-1.16137
612	A_66_P110632	NM_010720	0.000417563	0.0147053	-0.0818152	1.14317
613	A_51_P164014	NM_173762	0.000421802	0.0148123	-0.0911616	-1.31056
614	A_51_P134142	NM_145499	0.000422129	0.0148132	-0.0918791	-4.13848
615	A_51_P370996	ENSMUST00000202579	0.000423907	0.0148362	-0.0957678	-1.02249
616	A_55_P2797657	NM_175201	0.000426864	0.0149248	-0.1022	1.14553
617	A_55_P2592137	NM_007860	0.000427452	0.0149254	-0.103473	-1.85012
618	A_30_P01033392	chr8:91569369-91594119_R	0.000429532	0.0149588	-0.107966	1.14934
619	A_52_P685999	NM_027853	0.000429971	0.0149588	-0.108909	-2.61795
620	A_55_P1969861	NM_001289765	0.000430014	0.0149588	-0.109003	-1.19382
621	A_66_P101000	NM_177002	0.000434817	0.0150657	-0.119279	-1.9965
622	A_52_P349318	NM_029792	0.000437515	0.0151111	-0.125001	1.40524
623	A_55_P2058433	NM_001039555	0.000440558	0.0151688	-0.131414	-4.52349
624	A_55_P2067031	NM_001310735	0.000444735	0.0152489	-0.140143	-2.3577
625	A_30_P01031824	chr3:19211659-19213735_F	0.000450029	0.0153876	-0.151088	1.09784
626	A_65_P03958	ENSMUST00000164127	0.000451415	0.0154137	-0.153933	1.15136
627	A_51_P495825	NM_133997	0.000452764	0.015449	-0.156692	-3.77741
628	A_51_P167360	NM_177081	0.000459296	0.0155644	-0.16994	-1.04239
629	A_52_P651034	NM_028339	0.000462177	0.0156298	-0.175722	-1.00396
630	A_52_P554451	NM_027918	0.000463911	0.0156777	-0.179186	-2.30639
631	A_66_P109258	XR_388596	0.000467522	0.0157792	-0.186355	1.60308
632	A_55_P2078670	NM_144855	0.000468505	0.0158005	-0.188297	-1.50771
633	A_30_P01029853	chr6:31078802-31079644_R	0.000469107	0.01581	-0.189485	1.12367
634	A_51_P350666	NM_033602	0.000471537	0.0158595	-0.194263	1.02696
635	A_66_P133314	BC004802	0.000473781	0.0159081	-0.198652	-1.4339
636	A_51_P262421	NM_023645	0.000473952	0.0159081	-0.198985	-1.03646
637	A_51_P394014	NM_133686	0.000476954	0.0159655	-0.204823	-1.65098
638	A_55_P2733882	ENSMUST00000165269	0.000477873	0.0159746	-0.206604	1.37119
639	A_51_P172292	NM_018746	0.000483689	0.0161037	-0.217788	-1.57908
640	A_55_P2742401	NM_001099631	0.000483693	0.0161037	-0.217795	-1.00719
641	A_55_P2058957	NM_001252341	0.0004861	0.0161512	-0.222384	-1.61183
642	A_55_P2037584	NM_133977	0.000486769	0.0161517	-0.223656	-1.12907
643	A_55_P2718242	ENSMUST00000189383	0.000487514	0.0161656	-0.225069	1.74371
644	A_55_P2052056	NM_001009819	0.000489662	0.016205	-0.229133	1.05792
645	A_51_P474701	NM_019395	0.000491298	0.0162256	-0.232216	-4.06989
646	A_51_P170959	ENSMUST00000033822	0.000492184	0.0162332	-0.233882	-2.69356
647	A_52_P271806	NR_015530	0.000496509	0.0163322	-0.241968	1.60883
648	A_51_P485531	NM_146415	0.000497084	0.0163353	-0.243038	1.78716
649	A_55_P2534696	XR_373489	0.00049949	0.0163648	-0.247501	1.75915
650	A_55_P2039230	ENSMUST00000178186	0.000503942	0.0164997	-0.255702	1.59116
651	A_51_P183581	NM_011136	0.000507637	0.0165877	-0.262455	-1.53451
652	A_51_P187814	NM_025763	0.00050914	0.0165929	-0.265188	-1.78635
653	A_51_P245156	NM_019506	0.000513415	0.0166882	-0.272915	-1.06114
654	A_51_P156135	NM_026222	0.000516602	0.0167477	-0.278633	-1.74699
655	A_55_P2030996	NM_001177896	0.000523348	0.0168228	-0.29062	-1.26195
656	A_55_P2129354	NM_153510	0.000527795	0.0169217	-0.298439	-1.05673
657	A_51_P189082	NM_030611	0.000528757	0.0169356	-0.30012	-5.15443
658	A_51_P482051	NM_007820	0.000529259	0.0169356	-0.300997	-3.25238
659	A_55_P2904111	NM_008490	0.000531499	0.0169843	-0.3049	-1.49264
660	A_51_P183051	NM_133995	0.000532185	0.0169852	-0.306091	-1.8633
661	A_51_P161636	NM_201375	0.000535787	0.0170544	-0.312323	-3.15127
662	A_55_P2083233	XM_011250154	0.000539058	0.0171271	-0.317945	-3.82301
663	A_55_P2725600	A_55_P2725600	0.000540676	0.0171564	-0.320714	-2.15759
664	A_30_P01027280	chr4:145000941-145148666_F	0.000541494	0.017166	-0.322111	1.59873
665	A_55_P1986351	NM_001033385	0.000541675	0.017166	-0.322419	1.30343
666	A_66_P105401	ENSMUST00000117978	0.000544356	0.0172399	-0.32698	1.39027
667	A_55_P2028046	NM_001105160	0.000545281	0.0172581	-0.328548	-3.92072
668	A_51_P140803	NM_020495	0.000548999	0.0173314	-0.334825	-4.32403
669	A_51_P122170	NM_017473	0.000550271	0.0173422	-0.336962	-4.22125
670	A_51_P518841	NM_153111	0.000550396	0.0173422	-0.337171	1.51
671	A_30_P01018952	chr10:27466235-27529430_R	0.000551079	0.0173429	-0.338317	1.95751
672	A_55_P1953753	NM_007726	0.00055112	0.0173429	-0.338387	-1.031
673	A_51_P366061	NM_007984	0.000555416	0.0174558	-0.345557	-1.21989
674	A_55_P2485639	NM_001242934	0.000555873	0.0174591	-0.346318	1.50613
675	A_55_P2046064	NM_178258	0.000556681	0.0174733	-0.347659	1.42989
676	A_55_P2014284	NM_199314	0.000560813	0.0175361	-0.354488	-2.10277
677	A_55_P2136776	NM_019878	0.000566162	0.0176142	-0.363254	-1.40204
678	A_51_P137452	NM_013809	0.000574599	0.0177647	-0.376914	-1.4233
679	A_51_P329503	ENSMUST00000125944	0.000575886	0.0177738	-0.37898	1.04774
680	A_55_P2166069	NM_027173	0.000576334	0.0177738	-0.379697	-1.14187
681	A_30_P01024005	chr10:94133769-94151321_R	0.000580024	0.0178319	-0.38559	1.05042
682	A_52_P64707	NM_008260	0.000587954	0.0180231	-0.398127	-1.33338
683	A_52_P217100	ENSMUST00000119391	0.000595415	0.0182013	-0.409767	1.15642
684	A_55_P2734167	NM_173378	0.000595726	0.0182013	-0.410249	1.03136
685	A_51_P184949	NM_021489	0.000597247	0.0182209	-0.412603	-3.31718
686	A_52_P371021	NM_178663	0.000597472	0.0182209	-0.412951	1.52014
687	A_66_P132979	BC024386	0.000601925	0.0183227	-0.419805	-2.40679
688	A_30_P01028498	chr2:112014068-112049540_F	0.000603651	0.0183526	-0.422447	1.32605
689	A_55_P2008681	NM_001347520	0.000609781	0.0184708	-0.431773	1.15799
690	A_52_P299771	NM_007535	0.000611525	0.0185122	-0.434409	-1.10794
691	A_51_P310164	NM_001144992	0.000611988	0.0185131	-0.435107	-1.02668
692	A_52_P409570	NM_001081064	0.000612677	0.0185131	-0.436147	1.09193
693	A_66_P131817	ENSMUST00000170237	0.000619888	0.0186774	-0.446944	-1.00111
694	A_51_P262701	NM_019775	0.000620042	0.0186774	-0.447173	-3.91385
695	A_51_P209122	NM_011783	0.000620386	0.0186774	-0.447685	-1.56379
696	A_51_P209782	NM_001001446	0.000621637	0.0187037	-0.449544	-2.49495
697	A_66_P124775	NM_172851	0.00062729	0.0187645	-0.457898	-1.57413
698	A_51_P382764	NM_001311132	0.000630181	0.0188132	-0.46214	-3.882
699	A_55_P2071064	NM_001136556	0.00063128	0.0188132	-0.463749	1.9184
700	A_52_P506984	ENSMUST00000044976	0.000631596	0.0188132	-0.46421	-1.07052
701	A_30_P01023167	chr2:104590593-104606218_F	0.000632048	0.0188132	-0.46487	1.0524
702	A_55_P2022158	NM_008096	0.000632966	0.018814	-0.46621	-5.07086
703	A_52_P559566	ENSMUST00000194071	0.000633306	0.018814	-0.466704	-1.85065
704	A_52_P28582	NM_029498	0.000633986	0.0188165	-0.467695	1.67674
705	A_30_P01031993	chr5:118919606-118925333_R	0.000650382	0.0191513	-0.49125	-1.32399
706	A_30_P01028886	chr8:126268510-126290810_F	0.000650714	0.0191513	-0.491721	1.05119
707	A_51_P255456	NM_009994	0.00065301	0.0191915	-0.494971	1.09113
708	A_55_P2164629	NM_008973	0.000657	0.0192812	-0.500589	-1.11979
709	A_55_P2803316	NM_146208	0.000657308	0.0192812	-0.501022	-1.48776
710	A_55_P2116385	NM_183031	0.000657624	0.0192812	-0.501465	-1.30954
711	A_51_P334979	NM_001277944	0.000669131	0.0194955	-0.517464	-2.42022
712	A_52_P289091	NM_007813	0.000669876	0.0194955	-0.518491	-2.856
713	A_51_P205385	NM_009474	0.000673499	0.0195149	-0.523465	-3.77316
714	A_55_P2115955	NM_198193	0.0006768	0.0195875	-0.527975	-1.23829
715	A_55_P1958758	NM_001011859	0.000680838	0.0196353	-0.53346	1.44695
716	A_51_P322396	NM_207216	0.000686793	0.0197672	-0.54149	-2.1926
717	A_55_P2745134	NM_009017	0.000687277	0.0197672	-0.542139	-1.38799
718	A_51_P430903	XM_017312933	0.000696407	0.0199349	-0.554308	1.17899
719	A_52_P685821	NM_175518	0.000697545	0.0199471	-0.555813	1.09667
720	A_51_P246627	NM_028547	0.000699526	0.0199528	-0.558427	-1.31741
721	A_55_P2211164	AK017236	0.000701488	0.0199944	-0.56101	1.73426
722	A_51_P266883	NM_008648	0.00070471	0.0200428	-0.565235	-4.90119
723	A_55_P2037343	NM_010391	0.000710432	0.020136	-0.57269	-2.45833
724	A_55_P2763530	NM_001271843	0.000711309	0.0201493	-0.573826	-2.45488
725	A_51_P178828	NM_010776	0.000712166	0.020152	-0.574937	-4.38306
726	A_55_P1979904	NM_001163010	0.000712629	0.020152	-0.575535	-4.77397
727	A_55_P2069641	NAP097132-001	0.000723685	0.0203597	-0.589726	2.60077
728	A_66_P140658	NM_001011822	0.000724807	0.0203721	-0.591154	-1.16977
729	A_51_P480311	NM_010168	0.000725344	0.0203721	-0.591837	-4.52179
730	A_30_P01028082	chr10:97196521-97207471_R	0.000729987	0.0204469	-0.597717	1.23494
731	A_51_P198694	NM_144909	0.000732415	0.0204872	-0.600778	-2.68667
732	A_52_P102846	ENSMUST00000103299	0.000741295	0.0206609	-0.611884	-1.30142
733	A_51_P321734	NM_022884	0.000743876	0.0206686	-0.615087	-2.83138
734	A_55_P2163682	A_55_P2163682	0.000744428	0.0206723	-0.615771	1.00482
735	A_55_P2193424	AK020112	0.000750021	0.0207872	-0.622668	1.25408
736	A_30_P01018133	chr1:71939741-71947891_F	0.000773031	0.0211863	-0.650509	-1.41202
737	A_52_P165824	ENSMUST00000147909	0.000780652	0.0213303	-0.659545	1.44874
738	A_30_P01021471	chr4:55465247-55494547_F	0.000786296	0.0214489	-0.666181	-1.06386
739	A_52_P382886	NM_008125	0.000789463	0.0215116	-0.669883	-2.54384
740	A_55_P2492249	NM_013475	0.0007919	0.0215542	-0.672722	-4.73368
741	A_51_P164504	NM_007469	0.000793483	0.0215746	-0.674561	-2.76698
742	A_55_P2803242	NM_172578	0.000803926	0.0217989	-0.686603	-1.22974
743	A_55_P2729783	NM_173404	0.000803984	0.0217989	-0.686669	-1.11114
744	A_55_P2484475	NM_001319151	0.000806149	0.0218222	-0.689145	1.14382
745	A_51_P133562	NM_007618	0.000807371	0.0218428	-0.69054	-2.76266
746	A_51_P422691	ENSMUST00000029085	0.000809768	0.0218837	-0.69327	-1.12819
747	A_55_P2132549	NM_007649	0.000815602	0.0219932	-0.69988	-1.06054
748	A_55_P2103963	NM_016668	0.000823585	0.0221721	-0.708849	-2.94156
749	A_51_P240453	NM_133851	0.000824739	0.0221735	-0.710138	-1.35288
750	A_55_P2848603	NM_026555	0.000829528	0.0222611	-0.715469	-1.00418
751	A_55_P2003410	NM_001102411	0.000832378	0.0222752	-0.718626	-3.47179
752	A_52_P31155	NM_177577	0.000842526	0.0224616	-0.729782	1.28761
753	A_52_P40327	NR_038166	0.000845355	0.0225127	-0.732868	-1.64404
754	A_51_P394172	NM_007954	0.000867402	0.0229157	-0.756565	-5.16934
755	A_52_P305579	NR_033554	0.000868786	0.0229189	-0.758031	1.52094
756	A_55_P2042923	NM_001291154	0.00087167	0.0229748	-0.761081	-1.46328
757	A_55_P2140527	ENSMUST00000180378	0.000876621	0.0230348	-0.766294	1.92182
758	A_55_P2051166	XR_001781413	0.000886339	0.0232036	-0.776438	1.18707
759	A_55_P1985778	NAP014256-001	0.000888563	0.0232249	-0.778744	-2.23602
760	A_66_P122949	ENSMUST00000117926	0.000907486	0.0235574	-0.798132	1.0286
761	A_55_P1971237	NM_001039544	0.000909407	0.0235949	-0.800078	-3.74774
762	A_55_P2062495	NM_009762	0.000915215	0.0237082	-0.805934	-1.16602
763	A_51_P277745	NM_013806	0.000915827	0.0237116	-0.806549	-1.69629
764	A_30_P01029543	chr2:113880070-113887230_F	0.000920184	0.0237797	-0.810914	-1.36239
765	A_51_P288341	NM_008277	0.000920628	0.0237797	-0.811359	-4.133
766	A_55_P2160737	ENSMUST00000179580	0.000928254	0.0239242	-0.818947	-1.49337
767	A_55_P2819764	BG655545	0.000928401	0.0239242	-0.819092	1.05816
768	A_51_P194149	NM_013697	0.000929058	0.0239287	-0.819742	-1.78993
769	A_52_P432245	NM_175631	0.000939648	0.0240433	-0.830167	2.02692
770	A_55_P2743349	NM_024440	0.000941298	0.0240433	-0.83178	1.35417
771	A_55_P2337706	XR_387068	0.000943343	0.0240754	-0.833776	1.544
772	A_52_P119187	XM_017314905	0.000947846	0.0241481	-0.838155	1.05278
773	A_55_P2641468	ENSMUST00000156116	0.000949539	0.0241708	-0.839797	1.98325
774	A_55_P1974080	NM_001135127	0.000954831	0.0242634	-0.844907	-5.21694
775	A_55_P2508963	NR_045298	0.000968751	0.0244786	-0.858215	1.47832
776	A_55_P2734907	NM_001291059	0.000971645	0.0245297	-0.860958	-1.01699
777	A_51_P168792	NM_001033209	0.000971769	0.0245297	-0.861075	-1.09385
778	A_52_P1010776	ENSMUST00000141922	0.000977277	0.0246119	-0.866271	1.0159
779	A_66_P125627	ENSMUST00000170523	0.000978315	0.0246194	-0.867247	1.02202
780	A_55_P2739521	AK182121	0.000987275	0.0247697	-0.875628	-1.30766
781	A_55_P2134557	NM_001347435	0.000987297	0.0247697	-0.875649	1.30948
782	A_55_P2050628	NM_201640	0.00100074	0.0248833	-0.888082	-3.19438
783	A_66_P106789	ENSMUST00000169692	0.00100419	0.0249312	-0.891245	-1.32934
784	A_51_P520175	NM_001159647	0.00102662	0.0253781	-0.911546	-1.31597
785	A_30_P01025122	chr6:31007184-31007725_R	0.00102771	0.0253839	-0.912524	1.25792
786	A_55_P2722699	ENSMUST00000118114	0.00103123	0.0254199	-0.915666	1.49953
787	A_52_P382149	NM_007811	0.00103474	0.025477	-0.918786	-1.56492
788	A_55_P2369534	ENSMUST00000207913	0.00104312	0.0256105	-0.926192	-1.13721
789	A_55_P2735820	NM_001004176	0.0010569	0.025859	-0.938254	1.43782
790	A_30_P01031408	chr8:67552315-67561235_R	0.00106278	0.025977	-0.943348	-1.06165
791	A_51_P186547	NM_008777	0.00106604	0.026018	-0.946161	-4.46507
792	A_51_P207028	NM_134195	0.00106764	0.02603	-0.947545	1.6464
793	A_66_P116099	NR_040699	0.00106811	0.02603	-0.947946	1.07559
794	A_55_P2726498	A_55_P2726498	0.00107121	0.0260797	-0.950604	1.86258
795	A_52_P150236	NM_018816	0.0010759	0.0261511	-0.954622	-3.67633
796	A_51_P206225	NM_144940	0.00107626	0.0261511	-0.954925	-3.54272
797	A_55_P2185504	NM_010767	0.00108443	0.0262784	-0.961874	-1.66939
798	A_66_P112301	NR_131127	0.00109057	0.0263428	-0.967062	1.56124
799	A_66_P118430	ENSMUST00000006786	0.00109108	0.0263428	-0.967491	-1.14532
800	A_51_P113205	NM_031164	0.00112456	0.0268936	-0.995242	-3.04051
801	A_52_P853177	NM_011923	0.00112698	0.0269002	-0.997221	-1.12534
802	A_30_P01031837	chr7:13533925-13544525_R	0.0011272	0.0269002	-0.9974	1.18513
803	A_51_P508580	NM_009328	0.00112947	0.0269002	-0.999244	-1.02778
804	A_52_P261496	NM_010249	0.00112972	0.0269002	-0.999445	-1.3414
805	A_55_P2369474	NM_001163504	0.00113737	0.0269983	-1.00564	-1.23703
806	A_66_P103209	XR_389452	0.00114023	0.027028	-1.00795	-1.07116
807	A_66_P106146	XR_881117	0.00114199	0.027043	-1.00936	1.24042
808	A_55_P2007010	ENSMUST00000113353	0.00114418	0.0270506	-1.01113	1.03851
809	A_55_P2103706	XR_882048	0.0011445	0.0270506	-1.01138	-1.67375
810	A_55_P2044653	NM_009999	0.00114829	0.0270976	-1.01441	-1.43419
811	A_51_P386270	NM_201360	0.00115291	0.0271679	-1.0181	-1.02057
812	A_66_P130918	NM_001277944	0.00115333	0.0271679	-1.01844	-2.26488
813	A_55_P2079957	NM_025723	0.00116304	0.0273448	-1.02613	-1.50755
814	A_52_P344152	ENSMUST00000139139	0.0011816	0.0276282	-1.04066	1.61419
815	A_52_P595140	NM_198030	0.00118898	0.0277186	-1.04637	-1.69416
816	A_55_P2744087	NM_001110516	0.00119156	0.0277186	-1.04836	1.17108
817	A_51_P134812	NM_026929	0.00121698	0.0281966	-1.06773	1.07322
818	A_52_P94150	NR_033590	0.00122375	0.028327	-1.07282	-1.05115
819	A_52_P322523	ENSMUST00000131251	0.00122687	0.0283594	-1.07516	1.24582
820	A_51_P506309	NM_053176	0.00123257	0.0284377	-1.07941	-4.25849
821	A_51_P393386	ENSMUST00000113655	0.00124	0.0285826	-1.08493	1.65813
822	A_52_P1138659	ENSMUST00000156860	0.00124486	0.0286537	-1.08851	1.09643
823	A_51_P325836	NM_017371	0.00124541	0.0286537	-1.08892	-4.73563
824	A_55_P2064492	NM_001291211	0.00125091	0.0287402	-1.09296	1.15095
825	A_55_P1971599	NM_007529	0.00125491	0.0288052	-1.09589	-1.29396
826	A_51_P160713	NM_009654	0.00126255	0.028915	-1.10146	-6.51024
827	A_55_P2739651	ENSMUST00000222766	0.00126262	0.028915	-1.10151	-1.33459
828	A_65_P18935	NM_008169	0.00127852	0.029127	-1.11298	-1.38083
829	A_55_P2493994	NM_144532	0.0012803	0.029127	-1.11426	1.12544
830	A_55_P2061219	NM_198672	0.00128073	0.029127	-1.11456	-4.73309
831	A_52_P200121	NM_010004	0.0012867	0.0291955	-1.11883	-3.56276
832	A_51_P172155	NM_010401	0.0012925	0.0292466	-1.12296	-2.28543
833	A_55_P2563729	XR_386629	0.00130459	0.0294123	-1.13149	1.12946
834	A_55_P2366759	NR_045309	0.00130897	0.0294707	-1.13456	1.06054
835	A_52_P282905	NM_001081372	0.00131136	0.0294957	-1.13624	-1.90619
836	A_51_P473734	NM_010386	0.0013146	0.0295301	-1.1385	-1.01762
837	A_52_P602406	ENSMUST00000140497	0.00132549	0.0296205	-1.14606	1.32789
838	A_52_P216427	NM_009385	0.00133189	0.0296753	-1.15047	1.30514
839	A_51_P337195	NM_008952	0.0013406	0.0298259	-1.15645	-1.36983
840	A_55_P2744870	ENSMUST00000103291	0.00134344	0.0298654	-1.15839	-1.22208
841	A_52_P617386	AK145781	0.00134951	0.0299733	-1.16252	-1.04436
842	A_55_P2148534	BC096461	0.00135218	0.0300057	-1.16434	1.16108
843	A_55_P2724904	XM_006521017	0.00136099	0.0301284	-1.17029	1.4141
844	A_51_P309338	NM_021022	0.00136184	0.0301284	-1.17086	-3.32618
845	A_55_P1993419	NM_206537	0.00136684	0.0301787	-1.17422	-3.95669
846	A_52_P312189	NM_177261	0.00137408	0.0302469	-1.17906	1.42252
847	A_52_P292404	NM_080434	0.00137802	0.0302975	-1.18168	-3.62273
848	A_51_P116651	NM_019759	0.00138434	0.0303915	-1.18588	-1.05954
849	A_52_P817257	NM_001253797	0.0014118	0.0307986	-1.20387	-1.20631
850	A_55_P2178553	NM_001305585	0.00141539	0.0308126	-1.2062	-1.89794
851	A_51_P256902	NM_031884	0.00141564	0.0308126	-1.20636	-2.26813
852	A_66_P114065	NM_007376	0.00142204	0.0309031	-1.21049	-3.86536
853	A_55_P2051486	NM_001012323	0.00142466	0.0309464	-1.21218	-4.02082
854	A_55_P2167092	NM_001033373	0.00142709	0.0309608	-1.21373	1.57895
855	A_55_P2716158	ENSMUST00000186897	0.0014272	0.0309608	-1.21381	-1.63415
856	A_55_P2739117	ENSMUST00000220963	0.00143043	0.0309656	-1.21588	1.17648
857	A_55_P2180736	ENSMUST00000121206	0.00143056	0.0309656	-1.21596	1.28214
858	A_55_P2849821	XR_880067	0.00143453	0.0310243	-1.2185	-1.13487
859	A_51_P419439	NM_010321	0.00144744	0.0312215	-1.22671	-1.54068
860	A_55_P2042161	NM_027105	0.00145171	0.0312732	-1.22941	-1.32024
861	A_55_P2546466	A_55_P2546466	0.00145454	0.0313063	-1.23119	-1.49683
862	A_55_P2805736	NM_011799	0.00145877	0.0313837	-1.23385	-1.05655
863	A_55_P1975080	NM_009467	0.00146945	0.0315187	-1.24053	-3.51197
864	A_55_P1995205	NM_011623	0.0014751	0.0315751	-1.24404	-1.36426
865	A_51_P389597	NM_008387	0.00148424	0.0317105	-1.2497	1.46013
866	A_55_P2126870	ENSMUST00000107009	0.00148571	0.0317282	-1.2506	1.0039
867	A_51_P434483	NM_008281	0.00149351	0.0318118	-1.2554	-1.13663
868	A_52_P193994	AK053930	0.00149487	0.0318136	-1.25623	-1.21496
869	A_55_P2087607	NM_001276248	0.00151219	0.0320167	-1.26678	1.34601
870	A_55_P2020477	NM_134144	0.00151381	0.0320236	-1.26776	-4.62221
871	A_51_P123039	NM_019928	0.00151931	0.0320864	-1.27108	1.20297
872	A_51_P261107	NM_139144	0.00151938	0.0320864	-1.27112	1.10248
873	A_30_P01026345	chr6:90749574-90750492_R	0.00152932	0.0321923	-1.27709	-2.12735
874	A_55_P2728093	NM_177002	0.0015299	0.0321923	-1.27744	-2.14609
875	A_55_P2915339	NM_172407	0.0015304	0.0321923	-1.27773	1.02577
876	A_55_P1999012	AK080325	0.00153782	0.0322845	-1.28217	1.3475
877	A_51_P211108	NM_001081183	0.00154508	0.0323385	-1.28647	1.81196
878	A_51_P487999	NM_028232	0.00154721	0.0323694	-1.28773	-1.4164
879	A_51_P481398	NM_010615	0.0015496	0.0324057	-1.28915	-1.06401
880	A_30_P01025509	chr10:74325583-74396665_R	0.00156004	0.0325463	-1.29529	1.09401
881	A_51_P391485	NM_008406	0.0015605	0.0325463	-1.29556	-1.78958
882	A_51_P445562	NM_145142	0.00156109	0.0325463	-1.29591	-1.13132
883	A_55_P2011937	NM_001163359	0.00156195	0.0325463	-1.29641	-1.21107
884	A_66_P121989	NM_001289659	0.00156427	0.0325472	-1.29777	-2.20929
885	A_55_P2732241	NM_172887	0.00156846	0.0326068	-1.30022	1.14601
886	A_51_P263246	NM_008748	0.00157416	0.0327115	-1.30354	1.15208
887	A_51_P121915	NM_145424	0.00157496	0.0327145	-1.304	-2.54305
888	A_55_P2034033	NM_008353	0.00160794	0.0332594	-1.32296	1.62917
889	A_52_P413626	NM_001270475	0.00162098	0.0334452	-1.33035	1.24091
890	A_52_P230909	NM_001302218	0.00162799	0.0335159	-1.3343	1.14201
891	A_51_P451574	NM_012006	0.00164418	0.0337217	-1.34335	1.14491
892	A_51_P355301	NM_007818	0.00164463	0.0337217	-1.3436	-4.25399
893	A_51_P453909	NM_007817	0.00166599	0.0340045	-1.3554	-2.73828
894	A_51_P444437	NM_025968	0.00167019	0.0340524	-1.3577	-1.1028
895	A_52_P602180	ENSMUST00000191444	0.00167038	0.0340524	-1.35781	1.2604
896	A_51_P451377	NM_023125	0.0016711	0.0340524	-1.3582	-4.13362
897	A_55_P2136906	NM_009514	0.00167253	0.0340675	-1.35899	-1.50575
898	A_52_P251699	NM_019546	0.00171531	0.0346191	-1.38208	-2.79629
899	A_55_P1998115	NM_008455	0.00171638	0.0346191	-1.38265	-2.42833
900	A_55_P2145149	NM_027904	0.00171644	0.0346191	-1.38268	-1.075
901	A_51_P383032	NM_010819	0.00173069	0.0347644	-1.39024	1.3173
902	A_52_P409746	NM_080844	0.00176625	0.0351879	-1.40883	-4.22064
903	A_55_P2588432	NM_175229	0.00179925	0.0357121	-1.42574	1.09827
904	A_51_P182631	NM_008645	0.00180385	0.0357398	-1.42808	-5.02696
905	A_55_P2647724	NM_001161355	0.0018083	0.0357718	-1.43033	-1.24308
906	A_55_P2743987	ENSMUST00000037284	0.00180837	0.0357718	-1.43036	-1.45651
907	A_66_P119661	NM_028440	0.00180981	0.0357859	-1.43109	-1.03158
908	A_55_P1961039	NM_001163689	0.00182252	0.0359509	-1.43748	1.08733
909	A_51_P184728	NM_172546	0.00183904	0.036219	-1.44573	1.09042
910	A_30_P01021044	chr5:91480533-91502237_R	0.00184014	0.036226	-1.44627	-1.23299
911	A_55_P2510123	NR_045319	0.00184501	0.0362865	-1.44869	1.07657
912	A_66_P109321	NR_040413	0.00184569	0.0362865	-1.44902	-1.70206
913	A_66_P125004	NM_145150	0.00186712	0.0365676	-1.45957	-1.25851
914	A_55_P1952618	NM_007895	0.00186906	0.0365912	-1.46052	-1.2283
915	A_55_P2739832	AK187935	0.00187705	0.036724	-1.46441	-1.05374
916	A_55_P2174987	NM_145365	0.00188026	0.0367523	-1.46598	-2.35269
917	A_55_P2004781	NM_007494	0.0018941	0.0369496	-1.47267	-1.26807
918	A_51_P469789	NM_016702	0.00189741	0.0369858	-1.47426	-3.16013
919	A_30_P01033357	chr3:21964899-21974885_F	0.00189825	0.0369858	-1.47467	-1.45703
920	A_52_P42194	ENSMUST00000131210	0.00191038	0.0371496	-1.48048	1.0508
921	A_66_P112346	AK029612	0.00192846	0.0374004	-1.48908	1.02906
922	A_55_P2112320	ENSMUST00000063585	0.00193287	0.0374396	-1.49117	1.82742
923	A_55_P2012824	NAP071450-1	0.00193583	0.0374823	-1.49257	1.68431
924	A_55_P2040081	NM_001099305	0.00195202	0.0376921	-1.50017	1.20935
925	A_51_P468482	NM_028093	0.00197601	0.0379919	-1.51132	-1.41992
926	A_55_P2611300	NM_001081668	0.00198609	0.0381117	-1.51597	1.53761
927	A_51_P310629	NM_023114	0.0019902	0.0381608	-1.51785	-4.68233
928	A_55_P2721464	ENSMUST00000174455	0.00199372	0.0381987	-1.51947	1.68506
929	A_51_P331781	NM_001163627	0.00200908	0.0384036	-1.52647	1.0922
930	A_52_P266295	ENSMUST00000142273	0.00204666	0.038971	-1.54338	1.65745
931	A_51_P439210	NM_172805	0.00205994	0.0390883	-1.54928	-1.19529
932	A_55_P1955517	ENSMUST00000121759	0.0020672	0.0392081	-1.55249	1.1557
933	A_55_P2741874	NM_207105	0.00207755	0.0392527	-1.55705	-1.08791
934	A_51_P514035	NM_010780	0.00207865	0.0392527	-1.55753	-1.19697
935	A_55_P2612459	NM_001159297	0.00209345	0.0394361	-1.564	-1.17655
936	A_51_P290931	ENSMUST00000217925	0.00210973	0.0396521	-1.57107	1.04332
937	A_66_P140904	ENSMUST00000093939	0.00211155	0.0396712	-1.57185	1.05513
938	A_52_P468068	NM_001163098	0.00211456	0.0396806	-1.57315	1.72608
939	A_51_P230269	NM_010391	0.00213302	0.0398579	-1.58108	-2.82613
940	A_55_P2020338	NM_172938	0.00213514	0.0398579	-1.58198	-1.05949
941	A_55_P2721289	ENSMUST00000129771	0.00213521	0.0398579	-1.58201	1.04995
942	A_55_P2025820	AK036896	0.00213656	0.0398655	-1.58259	1.12922
943	A_51_P136294	NM_021718	0.00215267	0.0400172	-1.58944	-1.11216
944	A_51_P131315	NM_027997	0.00217982	0.0404459	-1.60087	-1.36302
945	A_30_P01025661	chr17:25989799-25992334_R	0.00218244	0.040464	-1.60196	1.03736
946	A_51_P273679	NM_028772	0.00221915	0.0409601	-1.61717	-2.78377
947	A_55_P2153122	NM_001289765	0.00223478	0.041141	-1.62356	-1.14148
948	A_51_P122071	NM_028801	0.00225075	0.0413425	-1.63005	-1.49506
949	A_51_P331003	NM_011976	0.00225485	0.0414023	-1.63171	-1.5873
950	A_52_P402127	ENSMUST00000154733	0.00226409	0.0415102	-1.63544	-1.49314
951	A_51_P428483	NM_181849	0.00229035	0.0418519	-1.64595	-5.12371
952	A_51_P120295	NM_029562	0.00229692	0.0419408	-1.64855	-3.83988
953	A_30_P01025962	chr12:89092175-89105525_F	0.00231289	0.0421316	-1.65487	1.00865
954	A_66_P101068	NM_001081085	0.00231334	0.0421316	-1.65504	-1.57346
955	A_51_P278266	NM_146020	0.00231671	0.0421511	-1.65637	-1.62321
956	A_55_P2033705	NM_008781	0.00232127	0.0421983	-1.65816	2.17355
957	A_55_P2079079	NM_009844	0.0023476	0.0424891	-1.66843	-1.30759
958	A_66_P114463	NAP095021-001	0.00235183	0.0425345	-1.67007	1.28756
959	A_55_P2069926	NM_009268	0.00238783	0.042934	-1.68391	1.16175
960	A_51_P298023	NM_028094	0.00239008	0.0429588	-1.68477	-2.16268
961	A_55_P2792920	ENSMUST00000143902	0.00239589	0.0430319	-1.68698	1.10801
962	A_51_P385099	NM_013693	0.00239951	0.0430653	-1.68835	-1.23556
963	A_30_P01030771	chr11:60728207-60745369_F	0.00240676	0.043086	-1.6911	1.11018
964	A_55_P2166884	XM_006522805	0.00241928	0.0432162	-1.69582	1.14663
965	A_52_P149200	NM_198003	0.00242786	0.0433225	-1.69905	1.04883
966	A_52_P430427	ENSMUST00000181451	0.00243184	0.0433469	-1.70054	1.39116
967	A_55_P2073557	NM_009512	0.00245157	0.0435566	-1.70789	-3.85076
968	A_55_P2056729	NM_001310659	0.00247056	0.0437836	-1.71492	-2.3068
969	A_52_P223814	ENSMUST00000186012	0.00250806	0.044226	-1.72863	1.27037
970	A_55_P2160456	NM_183039	0.00253435	0.0445715	-1.73812	1.32051
971	A_66_P105896	ENSMUST00000112634	0.00253487	0.0445715	-1.73831	-2.07618
972	A_55_P1956497	NM_008878	0.00253661	0.0445862	-1.73893	-2.86959
973	A_52_P94071	ENSMUST00000222667	0.00254221	0.044637	-1.74094	-1.13913
974	A_55_P2006261	NM_008469	0.00254472	0.0446493	-1.74184	-2.31247
975	A_66_P138491	ENSMUST00000122157	0.00254589	0.044654	-1.74225	1.09796
976	A_66_P125077	NM_001085410	0.00254727	0.0446622	-1.74274	1.20521
977	A_51_P302890	ENSMUST00000029485	0.00255786	0.0448001	-1.74652	-1.62528
978	A_55_P2126333	NM_133657	0.00256695	0.0449434	-1.74975	-3.0455
979	A_55_P2059586	NM_008030	0.00258177	0.045139	-1.75499	-1.11705
980	A_55_P2737667	NM_144812	0.00258485	0.0451608	-1.75607	1.14894
981	A_52_P540488	NM_001012309	0.00259487	0.045267	-1.75959	1.04976
982	A_51_P101474	NM_015799	0.00259826	0.045267	-1.76078	-1.94995
983	A_55_P2010312	NM_001252569	0.00260969	0.0453758	-1.76477	-5.14268
984	A_55_P2742825	ENSMUST00000221675	0.0026267	0.0456015	-1.77068	1.0775
985	A_51_P450033	NM_007659	0.00265087	0.0459453	-1.77901	-1.19284
986	A_30_P01019034	chrX:6942702-6954713_F	0.00265116	0.0459453	-1.77911	1.31152
987	A_55_P2725625	A_55_P2725625	0.00265305	0.0459616	-1.77976	-1.16308
988	A_55_P1959633	NM_001312906	0.00266858	0.0461339	-1.78506	-2.18133
989	A_66_P104275	AK051589	0.00267721	0.0462507	-1.788	1.53837
990	A_51_P241319	NM_173385	0.00268291	0.0463329	-1.78993	-1.38907
991	A_66_P117863	ENSMUST00000181525	0.00268468	0.0463473	-1.79053	1.19406
992	A_51_P457557	NM_153393	0.00268692	0.0463698	-1.79129	-1.49333
993	A_30_P01022821	chr7:91558475-91733625_F	0.00269286	0.0464561	-1.7933	1.15748
994	A_51_P267063	NM_144845	0.00271979	0.0467411	-1.80235	-2.44449
995	A_52_P40293	NM_013547	0.00272775	0.0467964	-1.805	-2.54256
996	A_55_P2158011	NM_026412	0.00273423	0.0468587	-1.80716	-1.19491
997	A_55_P2148321	NR_040421	0.00274535	0.0469678	-1.81085	1.10353
998	A_66_P106021	NM_011680	0.00275033	0.0470203	-1.8125	1.29032
999	A_55_P2032884	ENSMUST00000222354	0.00275616	0.0470818	-1.81442	1.35462
1000	A_66_P111628	CK344357	0.00275982	0.0471011	-1.81563	1.06375
1001	A_55_P2043782	NM_001039104	0.00278712	0.0473314	-1.82457	1.09996
1002	A_65_P01584	NR_003633	0.00278961	0.0473314	-1.82539	-1.82606
1003	A_51_P353494	NM_021564	0.00284541	0.0479976	-1.84338	-1.6733
1004	A_55_P2163098	NM_001346535	0.00285645	0.0481018	-1.8469	-1.51529
1005	A_55_P2728986	AK020829	0.00286378	0.0481431	-1.84923	-2.37679
1006	A_52_P416756	NM_033075	0.00287045	0.0482368	-1.85134	-1.15619
1007	A_55_P2718057	ENSMUST00000187641	0.00288188	0.0483322	-1.85495	-1.14093
1008	A_66_P124640	NM_007425	0.00291126	0.0487422	-1.86417	1.43989
1009	A_52_P43150	NM_007519	0.00292767	0.0489671	-1.86927	-1.56719
1010	A_55_P2123381	NM_010196	0.00293778	0.0490199	-1.8724	-1.85134
1011	A_51_P179894	NM_001033536	0.00294362	0.049051	-1.8742	-1.40453
1012	A_55_P2099760	NAP094807-001	0.00294893	0.0491063	-1.87584	1.04679
1013	A_51_P493302	NM_133809	0.00296148	0.0492034	-1.8797	-1.17945

## Sheet: 8 Gy
	Agilent ID	Systematic Name	p-value	adjusted p-value	B statistic	log2(FC)
1	A_51_P327451	NM_009653	8.93575e-22	4.41194e-17	35.7481	-7.27007
2	A_51_P363947	NM_007669	1.01551e-18	2.50699e-14	30.2488	3.29965
3	A_55_P1973809	NM_008220	4.37284e-18	6.16968e-14	29.0527	-6.94856
4	A_55_P1986282	NM_001111099	4.99832e-18	6.16968e-14	28.9423	3.40877
5	A_55_P2718683	ENSMUST00000125242	2.28297e-16	2.25439e-12	25.7301	1.85934
6	A_55_P2097518	NM_001080943	1.14953e-15	9.4595e-12	24.3404	-5.6213
7	A_55_P2032916	NM_139142	1.68897e-15	1.1913e-11	24.0071	-4.88705
8	A_52_P99810	NM_009987	2.3517e-15	1.45141e-11	23.7196	-2.84346
9	A_66_P112573	NM_001291220	4.84442e-15	2.65765e-11	23.0895	-1.96781
10	A_55_P2056344	NM_001142539	7.65063e-15	3.77742e-11	22.6895	-5.18539
11	A_52_P33382	ENSMUST00000128900	1.05888e-14	4.75285e-11	22.4043	-5.67903
12	A_65_P00912	ENSMUST00000061455	3.47858e-14	1.43126e-10	21.3552	-3.47427
13	A_55_P2088440	NM_027560	5.63842e-14	2.14147e-10	20.9269	2.25972
14	A_55_P2038540	NM_016956	9.50967e-14	3.35379e-10	20.462	-5.30848
15	A_52_P98100	ENSMUST00000122883	1.08912e-13	3.58496e-10	20.3412	1.36853
16	A_51_P169730	NM_008218	1.18999e-13	3.67217e-10	20.2622	-3.94798
17	A_55_P1957922	NM_027560	1.54381e-13	4.48376e-10	20.0298	2.36445
18	A_51_P175580	NM_021897	4.66852e-13	1.28057e-09	19.0382	2.27421
19	A_52_P354844	NM_001161432	6.75899e-13	1.75641e-09	18.7053	2.36941
20	A_55_P1962299	NM_001083955	1.27286e-12	3.14231e-09	18.1343	-3.87361
21	A_55_P1962303	NM_008218	1.78835e-12	4.20466e-09	17.8268	-3.97268
22	A_66_P108394	NM_177733	3.49357e-12	7.84053e-09	17.2198	-2.58391
23	A_51_P509643	NM_001042451	5.09606e-12	1.09397e-08	16.8767	-4.44359
24	A_66_P108864	XR_104899	6.88732e-12	1.41689e-08	16.6025	1.46928
25	A_55_P1976204	ENSMUST00000122348	8.6859e-12	1.71543e-08	16.391	2.59369
26	A_52_P97572	NM_011784	1.19508e-11	2.26946e-08	16.0999	-2.75863
27	A_52_P553589	ENSMUST00000110070	1.99933e-11	3.65611e-08	15.6294	1.47681
28	A_51_P477121	NM_021451	2.11835e-11	3.73541e-08	15.5765	1.62541
29	A_55_P2108151	NM_001278161	3.78585e-11	6.44561e-08	15.0444	-4.56299
30	A_52_P401640	NM_007563	4.77398e-11	7.66376e-08	14.8315	-1.39978
31	A_55_P2007964	NM_009987	4.81177e-11	7.66376e-08	14.8242	-2.19652
32	A_55_P2831206	NM_009844	1.14962e-10	1.7738e-07	14.023	-2.28977
33	A_55_P2737254	ENSMUST00000117783	1.72766e-10	2.58489e-07	13.6473	-1.42199
34	A_52_P43994	NM_175111	3.12134e-10	4.53274e-07	13.1009	1.5384
35	A_55_P2757433	NM_010442	3.58265e-10	5.05399e-07	12.9734	1.18818
36	A_66_P138645	AK020764	4.55411e-10	6.24596e-07	12.7513	-1.71545
37	A_51_P185869	NM_175000	7.03784e-10	9.39152e-07	12.348	-3.08501
38	A_51_P246317	NM_008630	1.02432e-09	1.33091e-06	11.9998	1.65685
39	A_52_P497424	ENSMUST00000132601	1.0735e-09	1.35905e-06	11.9563	-2.39086
40	A_51_P444447	NM_007679	1.615e-09	1.95683e-06	11.5769	1.62486
41	A_51_P342652	NM_008339	1.62495e-09	1.95683e-06	11.5712	-2.2566
42	A_51_P510713	NM_020583	1.72312e-09	2.02565e-06	11.5166	-1.73662
43	A_30_P01020960	chr17:29183003-29217681_R	2.41998e-09	2.74482e-06	11.2008	2.5932
44	A_55_P2171578	NM_018810	2.44607e-09	2.74482e-06	11.1908	-1.1509
45	A_52_P87503	NM_001033981	2.79157e-09	3.00942e-06	11.0678	-2.42984
46	A_51_P254541	NM_007527	2.80377e-09	3.00942e-06	11.0637	1.24017
47	A_55_P2831500	NM_177686	3.31209e-09	3.47938e-06	10.9086	-1.34386
48	A_51_P263407	NM_001163527	3.68685e-09	3.79238e-06	10.8088	1.04129
49	A_55_P2727286	NR_026688	4.24572e-09	4.27813e-06	10.6772	1.23809
50	A_52_P376214	NM_001037326	4.77102e-09	4.71129e-06	10.5685	-1.44109
51	A_51_P230103	NM_001012273	6.49238e-09	6.28539e-06	10.2812	-2.71709
52	A_51_P329928	NM_013750	7.49418e-09	7.11572e-06	10.1473	1.2601
53	A_51_P196972	NM_011403	8.09543e-09	7.40789e-06	10.0753	-3.26942
54	A_55_P1978424	NM_007536	8.10195e-09	7.40789e-06	10.0745	-1.80141
55	A_51_P181312	NM_026428	9.83655e-09	8.83036e-06	9.89341	1.06193
56	A_51_P245796	NM_029083	1.02505e-08	8.8791e-06	9.85492	1.99727
57	A_51_P505132	NM_021384	1.33593e-08	1.13725e-05	9.60747	-1.46732
58	A_51_P369252	NM_001080995	1.39819e-08	1.17007e-05	9.5649	1.94933
59	A_51_P480073	NM_007689	1.57417e-08	1.29538e-05	9.45409	-2.24972
60	A_55_P2004797	NM_001004468	1.65077e-08	1.33615e-05	9.40968	1.07298
61	A_51_P452323	NM_016701	1.76341e-08	1.4043e-05	9.34797	-1.45551
62	A_51_P153982	NM_001029936	1.89213e-08	1.48289e-05	9.28208	-1.19083
63	A_51_P177371	NM_023043	2.08321e-08	1.593e-05	9.19211	-3.46669
64	A_55_P2051254	NR_003368	2.09715e-08	1.593e-05	9.18587	1.60518
65	A_52_P481493	NM_010220	2.63515e-08	1.94191e-05	8.97223	1.87816
66	A_51_P481920	NM_009828	2.71432e-08	1.97084e-05	8.94453	-2.75595
67	A_51_P475523	NM_009764	2.76878e-08	1.98125e-05	8.92594	-1.69686
68	A_66_P122989	NM_001289716	3.75657e-08	2.64967e-05	8.64034	1.43878
69	A_51_P161354	NM_144907	3.85844e-08	2.68319e-05	8.61529	1.35439
70	A_55_P2408355	AK037728	4.12305e-08	2.82738e-05	8.55317	1.86967
71	A_55_P2731121	NM_178679	4.26988e-08	2.88796e-05	8.5204	1.70393
72	A_30_P01033000	chr6:149307300-149322900_R	4.8169e-08	3.17811e-05	8.40749	2.14463
73	A_51_P248122	NM_133234	4.82761e-08	3.17811e-05	8.40541	1.11043
74	A_55_P1967548	ENSMUST00000174320	5.01321e-08	3.25687e-05	8.37007	1.82229
75	A_51_P378298	NM_026976	5.20909e-08	3.34017e-05	8.33417	-2.67802
76	A_52_P87900	NM_183187	5.31108e-08	3.36191e-05	8.316	2.03269
77	A_66_P113632	XR_384060	5.855e-08	3.6593e-05	8.22464	-2.64062
78	A_51_P264227	NM_001286994	5.95799e-08	3.67712e-05	8.2083	1.58377
79	A_52_P54261	NM_178936	6.05589e-08	3.6914e-05	8.19303	-1.1733
80	A_55_P2094060	NM_010370	6.53432e-08	3.93445e-05	8.12177	-1.89329
81	A_51_P368009	NM_177733	6.76259e-08	4.02284e-05	8.08959	-2.03679
82	A_66_P128736	NM_146042	7.00378e-08	4.11672e-05	8.05674	1.04134
83	A_52_P653825	NM_029550	7.3193e-08	4.25157e-05	8.01544	-1.9835
84	A_52_P273891	NM_018881	8.00481e-08	4.59569e-05	7.93152	1.39022
85	A_51_P519364	NM_145986	8.55367e-08	4.85435e-05	7.86934	-1.52332
86	A_51_P253803	NM_001081117	8.75884e-08	4.91431e-05	7.84712	-2.77034
87	A_66_P116628	ENSMUST00000118843	9.18393e-08	5.09491e-05	7.80268	-3.17608
88	A_55_P2797308	NM_008651	9.89192e-08	5.42671e-05	7.73304	1.70018
89	A_55_P1974877	NM_001289716	1.10434e-07	5.99184e-05	7.62977	1.27617
90	A_52_P577729	NM_175388	1.19922e-07	6.43592e-05	7.55246	1.06167
91	A_55_P2089577	AK172643	1.22667e-07	6.51242e-05	7.53124	1.54011
92	A_51_P287069	NM_009825	1.24354e-07	6.53177e-05	7.51842	-1.36037
93	A_51_P173678	NM_029415	1.27263e-07	6.61421e-05	7.49673	2.3528
94	A_55_P2745408	NR_126541	1.33299e-07	6.85571e-05	7.45326	1.13118
95	A_51_P284608	NM_001042605	1.44191e-07	7.33949e-05	7.37957	-1.79076
96	A_55_P2158741	NM_010927	1.47546e-07	7.43361e-05	7.35799	-1.11777
97	A_55_P2096422	NM_008381	1.52435e-07	7.60236e-05	7.3274	1.07577
98	A_66_P120837	NM_011623	1.65611e-07	8.17685e-05	7.24961	-2.71668
99	A_51_P130995	NM_010369	1.85968e-07	9.02923e-05	7.14082	-2.90767
100	A_52_P343306	NM_010378	1.86532e-07	9.02923e-05	7.13798	-1.9579
101	A_66_P130916	NM_010389	2.03864e-07	9.59113e-05	7.05458	-1.29307
102	A_66_P128963	NM_010006	2.03967e-07	9.59113e-05	7.05411	-3.50115
103	A_55_P2129309	ENSMUST00000105501	2.12697e-07	9.90727e-05	7.01477	1.1923
104	A_52_P670026	NM_021384	2.27174e-07	0.000104827	6.95296	-1.41129
105	A_55_P2101920	NM_001199210	2.47924e-07	0.000112303	6.87091	1.39279
106	A_55_P2161077	NAP111447-1	2.74199e-07	0.000123076	6.77634	1.0303
107	A_55_P1990849	NM_133865	2.81294e-07	0.000125123	6.75236	1.773
108	A_52_P515769	NM_017378	3.0364e-07	0.000132672	6.68058	-1.27533
109	A_52_P578732	NM_009917	3.37663e-07	0.000146243	6.58086	-1.47754
110	A_51_P155142	NM_026560	3.43767e-07	0.000147592	6.56404	-1.76577
111	A_55_P2181542	NM_016771	3.54901e-07	0.000150173	6.5341	-2.22463
112	A_55_P2499018	NM_023057	3.55861e-07	0.000150173	6.53157	1.12077
113	A_55_P2167645	NR_045001	4.28251e-07	0.000177684	6.35767	-2.23388
114	A_55_P1988083	NM_145150	4.45062e-07	0.000183121	6.3215	-2.569
115	A_55_P1977776	NR_003280	4.59713e-07	0.000187586	6.29108	-2.39616
116	A_65_P08211	BU502925	4.84069e-07	0.000195295	6.24259	1.83035
117	A_66_P130671	NR_037987	4.86516e-07	0.000195295	6.23785	-1.73455
118	A_66_P100853	NM_001177544	5.72056e-07	0.00022778	6.08571	-1.51927
119	A_55_P2091676	NM_007987	5.98381e-07	0.00023448	6.04345	1.26754
120	A_51_P419286	NM_030060	6.13969e-07	0.000238694	6.01929	-1.53317
121	A_55_P2056493	ENSMUST00000153298	6.67545e-07	0.000257495	5.9407	-1.6189
122	A_51_P140641	NM_145570	6.80776e-07	0.000260563	5.92226	-1.15601
123	A_51_P476018	NM_011446	6.93694e-07	0.000263465	5.9046	-1.15233
124	A_66_P122106	NM_053115	7.06312e-07	0.00026621	5.88766	-1.89561
125	A_55_P1989061	NM_001077364	7.15719e-07	0.000267711	5.87523	1.16381
126	A_55_P2717832	ENSMUST00000142806	7.34119e-07	0.000272529	5.85138	1.478
127	A_51_P371051	NM_028608	7.5078e-07	0.000273833	5.8303	1.00112
128	A_55_P2124712	NM_145603	7.56687e-07	0.000273833	5.82294	-2.08495
129	A_66_P106146	XR_881117	7.59693e-07	0.000273833	5.81921	2.07763
130	A_55_P2011410	NM_021517	7.59815e-07	0.000273833	5.81906	-1.94932
131	A_55_P2805880	NM_025684	7.67115e-07	0.00027446	5.81008	-2.01177
132	A_30_P01021863	chr10:69819062-69871640_F	8.13574e-07	0.000288988	5.75484	-2.19798
133	A_51_P315682	NM_183029	8.32302e-07	0.000291627	5.73345	1.05706
134	A_51_P146149	NM_008437	8.92795e-07	0.000308258	5.66753	-2.21389
135	A_51_P151126	NM_013706	9.63477e-07	0.000328108	5.59595	-1.0644
136	A_51_P215559	NM_144869	9.63578e-07	0.000328108	5.59585	-1.52744
137	A_55_P2005475	NM_133670	9.7838e-07	0.000329111	5.58152	1.01896
138	A_55_P2741874	NM_207105	9.79854e-07	0.000329111	5.58011	-1.91336
139	A_52_P375312	NM_001005421	1.03171e-06	0.000341878	5.53165	1.28893
140	A_51_P451151	NM_026785	1.10325e-06	0.000363146	5.46866	-2.3026
141	A_51_P280947	NM_010654	1.11439e-06	0.000363521	5.45922	-1.58019
142	A_55_P2070869	NM_008491	1.11911e-06	0.000363521	5.45525	1.25893
143	A_51_P165342	NM_007585	1.14779e-06	0.0003704	5.43147	-1.16692
144	A_66_P121618	XR_879835	1.19535e-06	0.000378327	5.39333	1.73305
145	A_51_P503042	NM_152229	1.34607e-06	0.000417629	5.28174	2.19099
146	A_51_P417891	NM_011280	1.34691e-06	0.000417629	5.28116	-2.31489
147	A_55_P2018017	NM_009425	1.3651e-06	0.000417629	5.26855	-1.66627
148	A_66_P132226	NM_025415	1.38945e-06	0.000420874	5.25194	-1.29465
149	A_55_P1961270	NM_001110320	1.45756e-06	0.000438813	5.20697	-1.36346
150	A_52_P91658	NR_045989	1.47899e-06	0.000442569	5.19325	1.40618
151	A_55_P2727080	NM_029805	1.51765e-06	0.0004514	5.16901	-1.19185
152	A_52_P9289	NM_001163420	1.61271e-06	0.000476802	5.11192	1.43457
153	A_51_P449325	NM_008206	1.665e-06	0.000488291	5.08194	-1.69603
154	A_51_P312121	NM_011723	1.67135e-06	0.000488291	5.07837	1.36552
155	A_52_P16873	NM_178785	1.75789e-06	0.000510552	5.03093	-1.55933
156	A_55_P1960049	NM_027419	1.77038e-06	0.000511174	5.02428	1.14318
157	A_66_P133649	NR_015500	1.92348e-06	0.000552149	4.94634	1.47558
158	A_55_P1960291	NM_013769	1.94973e-06	0.00055645	4.93361	-1.36633
159	A_55_P2070598	NM_181544	2.06815e-06	0.00058341	4.8782	2.03548
160	A_52_P232580	NM_145508	2.14904e-06	0.000599473	4.84215	1.03761
161	A_55_P1972948	NM_176954	2.17615e-06	0.000602029	4.83037	1.85783
162	A_66_P100633	ENSMUST00000121811	2.18259e-06	0.000602029	4.8276	1.33076
163	A_51_P482711	NM_053272	2.55337e-06	0.000692693	4.68017	-1.66606
164	A_52_P604629	NM_153287	2.59706e-06	0.000700696	4.66423	1.18054
165	A_51_P183581	NM_011136	2.71317e-06	0.000728045	4.62313	-2.21891
166	A_66_P130124	NM_008646	2.79498e-06	0.000745942	4.59523	-2.00101
167	A_30_P01018656	chr17:22420025-22457650_F	2.86116e-06	0.000755438	4.57324	-1.12196
168	A_51_P457528	NM_007630	2.89116e-06	0.000759298	4.56344	-1.80952
169	A_55_P2802151	NM_007641	3.06103e-06	0.000795448	4.5098	-2.37611
170	A_52_P102846	ENSMUST00000103299	3.27013e-06	0.000843045	4.44772	-1.92775
171	A_66_P120380	NM_177820	3.39116e-06	0.000861401	4.41357	-1.69238
172	A_55_P2043013	XR_384707	3.39194e-06	0.000861401	4.41336	1.27063
173	A_51_P125135	NM_026410	3.40206e-06	0.000861401	4.41056	-1.62657
174	A_51_P170807	AB021861	3.42125e-06	0.00086184	4.40527	1.67158
175	A_55_P1961302	NR_045893	3.72517e-06	0.000919632	4.32532	1.13949
176	A_51_P307243	NM_011155	4.14076e-06	0.00100219	4.22597	1.03739
177	A_51_P295961	NM_001001182	4.20866e-06	0.00101365	4.21069	-1.44575
178	A_52_P413646	NM_007556	4.28742e-06	0.00102761	4.19327	1.1263
179	A_52_P443705	NM_026531	4.3503e-06	0.00103764	4.17959	1.0529
180	A_55_P2142151	NM_001045483	4.39246e-06	0.00104266	4.17054	1.22701
181	A_55_P2730971	NM_053246	4.42349e-06	0.001045	4.16392	-1.10119
182	A_55_P2796375	NM_008709	4.51608e-06	0.00105241	4.14446	-1.51835
183	A_55_P1999902	ENSMUST00000107229	4.59956e-06	0.00106619	4.12726	1.76486
184	A_52_P104761	NM_011276	4.63017e-06	0.00106827	4.12103	1.14781
185	A_51_P409694	NM_019976	4.98749e-06	0.00114006	4.0512	1.86132
186	A_55_P2081123	NM_018873	5.01532e-06	0.00114114	4.04598	-1.64312
187	A_65_P20683	XR_105056	5.20568e-06	0.00117902	4.01099	-2.1562
188	A_66_P135956	NM_177820	5.28011e-06	0.00119041	3.99766	-1.54347
189	A_52_P686785	NM_053247	5.63174e-06	0.00126392	3.93711	1.22329
190	A_55_P2002933	NM_008456	6.02864e-06	0.00133479	3.87315	1.37147
191	A_55_P2932214	NM_153679	6.14888e-06	0.00135533	3.85461	1.0363
192	A_30_P01026752	chr1:163528792-163529312_F	6.60685e-06	0.00144339	3.78715	1.01504
193	A_52_P742248	NM_001037725	6.66712e-06	0.00145014	3.77862	1.3004
194	A_52_P510877	NM_009743	6.9175e-06	0.00148498	3.744	1.29375
195	A_51_P377948	NM_174960	6.95336e-06	0.00148621	3.73915	-1.20434
196	A_51_P210591	NM_013517	7.04375e-06	0.00149904	3.72702	-2.20004
197	A_55_P2146560	NM_207105	7.08627e-06	0.00150024	3.72137	-1.54428
198	A_55_P2016105	NM_133753	7.11015e-06	0.00150024	3.71821	1.23097
199	A_55_P2870554	NM_183135	7.40057e-06	0.00155488	3.68062	1.55932
200	A_55_P2742186	NM_009899	7.60525e-06	0.00157421	3.65501	1.14054
201	A_30_P01023638	chr8:41934312-41945487_R	7.61495e-06	0.00157421	3.65381	1.49821
202	A_51_P481721	NM_016771	7.62602e-06	0.00157421	3.65245	-2.96487
203	A_55_P1962747	NM_207105	7.68002e-06	0.00157421	3.64582	-1.53255
204	A_55_P2095754	NM_207534	7.86953e-06	0.00159897	3.62294	2.48726
205	A_55_P1968340	NM_181073	8.01496e-06	0.00161862	3.60575	-1.18674
206	A_66_P135334	AK086460	8.03181e-06	0.00161862	3.60378	1.73015
207	A_55_P2743587	NM_175525	8.39192e-06	0.00167517	3.5626	-1.30027
208	A_55_P2113210	NM_028195	8.41419e-06	0.00167517	3.56011	-1.13323
209	A_30_P01019966	chr6:119798500-119817050_F	8.70291e-06	0.00171879	3.52844	1.11908
210	A_52_P395342	AK089395	8.81299e-06	0.0017336	3.51664	1.38204
211	A_55_P2018061	NM_133238	8.98988e-06	0.00175441	3.49799	-1.64878
212	A_51_P299454	NM_009743	9.09172e-06	0.00176296	3.48742	1.20675
213	A_55_P2807539	NM_010173	9.20268e-06	0.00177489	3.47603	-1.0232
214	A_55_P2008956	ENSMUST00000109204	9.46002e-06	0.00181165	3.45014	-1.24754
215	A_30_P01021359	chr17:71183978-71185384_F	9.46662e-06	0.00181165	3.44949	1.15735
216	A_55_P2157586	LF201394	9.55099e-06	0.00181255	3.44116	1.52926
217	A_65_P15133	ENSMUST00000161095	9.61751e-06	0.00181255	3.43464	1.60459
218	A_52_P4698	NM_146218	9.76583e-06	0.00182636	3.42028	-1.36758
219	A_51_P129502	NM_011990	9.82239e-06	0.00182636	3.41486	2.33455
220	A_55_P2023542	NM_007719	9.83006e-06	0.00182636	3.41413	-1.62535
221	A_55_P2001048	NM_009073	1.00011e-05	0.00184141	3.39794	-1.08783
222	A_52_P288284	NM_016868	1.00324e-05	0.00184141	3.395	1.47488
223	A_52_P223814	ENSMUST00000186012	1.01619e-05	0.00185827	3.38297	1.99233
224	A_55_P2112986	NM_010114	1.03301e-05	0.00187514	3.36756	1.30898
225	A_55_P1960735	NM_011819	1.0609e-05	0.0019117	3.34256	2.31071
226	A_51_P147942	NM_010512	1.07182e-05	0.00192092	3.33294	-1.4854
227	A_30_P01021534	chr14:28218945-28241903_R	1.07557e-05	0.00192092	3.32967	1.30245
228	A_55_P2743440	NM_001004468	1.07768e-05	0.00192092	3.32783	1.05263
229	A_55_P2726603	XM_017314122	1.08495e-05	0.00192692	3.32152	-2.3118
230	A_30_P01017895	chr1:175654606-175672031_R	1.09095e-05	0.0019295	3.31634	1.00885
231	A_55_P1964648	NM_001037719	1.09422e-05	0.0019295	3.31353	-1.48324
232	A_65_P20312	NM_008698	1.10235e-05	0.00193692	3.30659	-1.17889
233	A_55_P2165869	NM_001287738	1.12543e-05	0.0019612	3.28714	1.02167
234	A_55_P2017759	NM_001033711	1.12809e-05	0.0019612	3.28493	-1.44026
235	A_51_P395842	NM_025969	1.17797e-05	0.00202652	3.24433	-1.57487
236	A_55_P2025518	ENSMUST00000112129	1.19099e-05	0.00204181	3.23401	1.73738
237	A_51_P108659	NM_011134	1.2119e-05	0.00207046	3.21768	-3.3324
238	A_55_P2064741	NM_026523	1.23168e-05	0.00208922	3.2025	1.0439
239	A_55_P2156731	NM_010382	1.2348e-05	0.00208922	3.20012	-1.60894
240	A_55_P2168189	ENSMUST00000119137	1.23557e-05	0.00208922	3.19953	1.37242
241	A_51_P511250	NM_175307	1.26028e-05	0.00211015	3.18095	1.35874
242	A_55_P1962918	NM_172648	1.26143e-05	0.00211015	3.1801	1.47719
243	A_55_P2547096	XR_378468	1.26254e-05	0.00211015	3.17927	1.16296
244	A_52_P51355	NM_008855	1.26505e-05	0.00211015	3.17741	-1.17663
245	A_66_P121257	BU921852	1.27315e-05	0.00211651	3.17142	-1.07255
246	A_51_P255456	NM_009994	1.29365e-05	0.00213621	3.15644	1.46946
247	A_52_P192664	ENSMUST00000143081	1.34607e-05	0.002208	3.11917	1.28208
248	A_55_P2744870	ENSMUST00000103291	1.35388e-05	0.00221345	3.11374	-1.76038
249	A_55_P1970033	NM_011065	1.37445e-05	0.0022323	3.09959	1.16137
250	A_51_P197596	NM_146102	1.39121e-05	0.00225135	3.08822	-1.02696
251	A_55_P2121613	NM_009238	1.41834e-05	0.00227367	3.07011	-1.29254
252	A_66_P106836	NM_133809	1.42906e-05	0.00227608	3.06304	-1.89654
253	A_51_P212682	NM_027290	1.47553e-05	0.00233144	3.03302	-1.67622
254	A_55_P2636375	ENSMUST00000152778	1.47799e-05	0.00233144	3.03147	1.27386
255	A_55_P1969861	NM_001289765	1.57494e-05	0.00245303	2.97187	-1.52881
256	A_55_P2739888	AK189100	1.6062e-05	0.00249385	2.95344	1.01046
257	A_52_P430427	ENSMUST00000181451	1.62333e-05	0.00251255	2.94349	2.11047
258	A_52_P244193	NM_009846	1.63052e-05	0.00251579	2.93934	-1.64423
259	A_55_P2719644	ENSMUST00000206732	1.64807e-05	0.00253495	2.9293	1.13074
260	A_55_P2809312	NM_001313758	1.70259e-05	0.00259931	2.89878	1.02739
261	A_51_P221248	NM_020286	1.70571e-05	0.00259931	2.89706	-1.11196
262	A_52_P683598	NM_207105	1.77697e-05	0.00267915	2.85869	-1.6199
263	A_51_P290074	NM_021272	1.78147e-05	0.00267915	2.85631	-1.66284
264	A_52_P230167	NM_053099	1.78577e-05	0.00267915	2.85405	1.28096
265	A_65_P03606	NM_001163462	1.89057e-05	0.00281159	2.80058	1.03401
266	A_55_P2727729	NM_001301859	1.90064e-05	0.00281808	2.7956	1.19401
267	A_51_P209818	NM_011178	1.92311e-05	0.00283095	2.78458	1.93867
268	A_51_P248857	NM_026597	1.92672e-05	0.00283095	2.78282	-1.04147
269	A_65_P15482	BB033588	1.93225e-05	0.00283095	2.78013	1.70177
270	A_52_P414065	NM_145137	2.03447e-05	0.00296313	2.7318	-1.3131
271	A_55_P2023114	NM_153193	2.04627e-05	0.00297154	2.72638	-1.51905
272	A_51_P302358	NM_008518	2.11985e-05	0.00305857	2.69327	-1.3189
273	A_55_P2723014	NM_001012766	2.13383e-05	0.00306267	2.6871	-1.90072
274	A_52_P550393	ENSMUST00000190073	2.1454e-05	0.00307035	2.68203	-2.45008
275	A_55_P2146535	NM_009924	2.1622e-05	0.00308545	2.67472	1.13804
276	A_55_P2793729	NM_023184	2.16894e-05	0.00308614	2.67181	1.07412
277	A_51_P299475	NM_146937	2.22608e-05	0.00315058	2.64743	1.34244
278	A_66_P137821	XR_374899	2.2322e-05	0.00315058	2.64486	2.10376
279	A_66_P137121	NM_016904	2.23853e-05	0.00315058	2.6422	-1.05613
280	A_55_P2007326	NM_009997	2.37048e-05	0.00330622	2.58853	-5.78961
281	A_52_P319123	NM_177151	2.51356e-05	0.00344735	2.5336	1.08814
282	A_66_P114333	NM_205823	2.58842e-05	0.00354018	2.50611	-1.51428
283	A_30_P01022517	chr10:21710544-21710942_F	2.59929e-05	0.00354523	2.50218	-1.88723
284	A_51_P509573	NM_013652	2.69589e-05	0.00366571	2.46799	-1.02294
285	A_55_P2031125	NM_019949	2.70247e-05	0.00366571	2.4657	-1.10495
286	A_55_P2029682	NM_172887	2.75591e-05	0.00372796	2.44736	1.17887
287	A_55_P2151143	NM_001166630	2.78064e-05	0.00375112	2.43899	-1.0296
288	A_55_P2006494	NM_177820	2.82182e-05	0.00379631	2.42522	-1.56124
289	A_52_P246252	NM_007812	2.90367e-05	0.00389185	2.39843	-4.76558
290	A_55_P2070686	NM_027057	2.9086e-05	0.00389185	2.39684	-1.08429
291	A_66_P103477	NM_001134902	2.92501e-05	0.00389346	2.39157	1.19563
292	A_51_P319022	NM_009910	2.9919e-05	0.00396038	2.37039	-1.06134
293	A_55_P2133220	NM_001013377	3.01336e-05	0.00397812	2.3637	-1.34598
294	A_55_P2723084	NM_133220	3.02567e-05	0.00398372	2.35988	1.30363
295	A_30_P01029906	chr15:10363330-10371830_R	3.08113e-05	0.00403521	2.34287	1.03056
296	A_55_P2074206	NM_146128	3.16761e-05	0.00413593	2.31694	1.24188
297	A_51_P436342	NM_008268	3.17478e-05	0.00413593	2.31482	-1.00609
298	A_66_P101068	NM_001081085	3.23263e-05	0.00419739	2.29791	-2.26763
299	A_51_P336599	NM_020574	3.24086e-05	0.00419739	2.29553	-1.03422
300	A_52_P440265	XR_390980	3.27446e-05	0.00422123	2.28587	1.17602
301	A_51_P162955	NM_177920	3.37715e-05	0.00432499	2.25696	-1.52971
302	A_55_P2714747	ENSMUST00000148925	3.47214e-05	0.00441838	2.23098	-2.11058
303	A_51_P355753	NM_010430	3.48635e-05	0.00442173	2.22716	-1.01708
304	A_52_P534583	NM_133245	3.51136e-05	0.00443401	2.22046	-2.51674
305	A_30_P01028915	chr15:58985505-58987543_F	3.52596e-05	0.00444109	2.21658	1.63604
306	A_55_P1952379	NM_010220	3.55682e-05	0.00445722	2.20842	1.52664
307	A_66_P137299	AK076740	3.57887e-05	0.0044735	2.20263	-1.78132
308	A_55_P2733332	AK086826	3.62049e-05	0.00451409	2.19181	1.07435
309	A_55_P2175260	NM_001347313	3.67665e-05	0.00457256	2.1774	1.32603
310	A_52_P641195	NM_001033148	3.7473e-05	0.00463707	2.15958	1.08976
311	A_55_P2856618	NM_181395	3.77518e-05	0.00464827	2.15264	-1.0442
312	A_52_P547251	ENSMUST00000214965	3.81276e-05	0.00468287	2.14336	1.04743
313	A_55_P2100949	ENSMUST00000060930	3.83827e-05	0.0047025	2.13712	-1.79121
314	A_51_P313581	NM_007980	4.02042e-05	0.00487899	2.09373	-2.18459
315	A_51_P473734	NM_010386	4.02185e-05	0.00487899	2.09339	-1.36041
316	A_51_P438792	AK039527	4.10238e-05	0.00494914	2.07484	1.93501
317	A_55_P2351670	NR_131044	4.11735e-05	0.00494914	2.07143	1.06189
318	A_52_P435154	NM_172648	4.11978e-05	0.00494914	2.07088	1.79376
319	A_55_P2606086	NM_010786	4.17152e-05	0.00498703	2.05919	1.05396
320	A_51_P316935	NM_145980	4.23702e-05	0.00504093	2.04461	1.36289
321	A_55_P2722493	ENSMUST00000183113	4.24872e-05	0.0050427	2.04203	1.0065
322	A_55_P2816694	NM_008538	4.28071e-05	0.00506848	2.03501	-1.19091
323	A_52_P255125	ENSMUST00000110575	4.53888e-05	0.00529794	1.98021	1.59114
324	A_51_P483576	ENSMUST00000200235	4.55008e-05	0.00529849	1.97791	-2.4707
325	A_55_P2741185	AF030113	4.65687e-05	0.00539738	1.9562	-1.12597
326	A_55_P2929773	NM_009828	4.67364e-05	0.00540413	1.95284	-1.56415
327	A_30_P01017624	chr17:26911397-26917047_R	4.69847e-05	0.00542014	1.94788	1.05471
328	A_30_P01026536	chr1:163508244-163586072_F	4.71242e-05	0.00542357	1.94511	1.07893
329	A_55_P1976127	NM_007900	4.79023e-05	0.00548753	1.92979	-1.42033
330	A_51_P278868	NM_010387	4.88966e-05	0.00557557	1.91057	-1.41575
331	A_51_P376138	NM_054094	4.91405e-05	0.00558214	1.90591	-2.82796
332	A_52_P485939	NM_026228	4.92149e-05	0.00558214	1.9045	1.20864
333	A_55_P2805248	NM_147093	4.92934e-05	0.00558214	1.90301	-1.37197
334	A_55_P2093286	NM_007470	4.94473e-05	0.00558676	1.90009	1.08248
335	A_55_P2720944	ENSMUST00000135663	5.0604e-05	0.0056914	1.87846	1.79127
336	A_66_P136186	NM_009516	5.13197e-05	0.00575823	1.86533	1.00902
337	A_51_P161929	NM_027292	5.15481e-05	0.00575823	1.86117	-1.24259
338	A_66_P112585	AK086742	5.17584e-05	0.00576866	1.85736	-1.15856
339	A_51_P110471	NM_026993	5.21678e-05	0.0058012	1.85	-1.06877
340	A_55_P2219731	BI134269	5.27681e-05	0.00584165	1.83929	-1.2053
341	A_55_P2749790	NM_008021	5.33819e-05	0.00588221	1.82848	-1.4929
342	A_51_P199135	NM_009856	5.3492e-05	0.00588221	1.82655	-1.0055
343	A_55_P2039429	NM_007860	5.39588e-05	0.00592036	1.81842	-1.79841
344	A_55_P2027836	NM_020275	5.51665e-05	0.00601278	1.79773	1.04741
345	A_52_P395324	ENSMUST00000146298	5.57941e-05	0.00606672	1.78715	1.11961
346	A_55_P2534696	XR_373489	5.59071e-05	0.00606672	1.78525	2.09492
347	A_30_P01032426	chr5:108538417-108550517_R	5.64133e-05	0.00610822	1.77683	1.35031
348	A_51_P327570	XM_001473318	5.69814e-05	0.00612941	1.76746	1.22441
349	A_55_P2586154	A_55_P2586154	5.73829e-05	0.00615657	1.76089	1.40769
350	A_55_P1970846	NM_008819	5.74833e-05	0.00615657	1.75926	-1.52158
351	A_66_P121752	NM_007548	5.78967e-05	0.00618016	1.75256	-1.4362
352	A_52_P638459	NM_013653	5.81119e-05	0.00618016	1.74909	-1.28539
353	A_51_P207591	NM_013473	5.82042e-05	0.00618016	1.7476	1.48544
354	A_52_P442567	NM_009099	5.84438e-05	0.00619228	1.74376	-1.02028
355	A_52_P249687	AK002941	5.86816e-05	0.00619415	1.73997	1.05243
356	A_55_P2728093	NM_177002	5.88616e-05	0.00619415	1.7371	-2.83683
357	A_55_P2081840	NM_001278259	5.90138e-05	0.00619415	1.73469	-1.35657
358	A_51_P198114	ENSMUST00000188666	5.90886e-05	0.00619415	1.7335	-1.16536
359	A_51_P104608	NM_030098	5.97933e-05	0.00621992	1.72242	-1.21633
360	A_66_P108206	TC1691444	6.08044e-05	0.00630706	1.70674	1.0736
361	A_66_P105270	NM_010403	6.12593e-05	0.00632765	1.69978	-2.11051
362	A_52_P43150	NM_007519	6.15954e-05	0.00634908	1.69466	-2.21707
363	A_66_P103439	NM_178713	6.20032e-05	0.00637781	1.68849	-1.45977
364	A_51_P332185	ENSMUST00000047413	6.29727e-05	0.00646406	1.67399	1.03327
365	A_52_P556433	NM_007586	6.38286e-05	0.00651131	1.66137	-2.69454
366	A_52_P459818	NM_001012306	6.47398e-05	0.00659064	1.64812	-1.46521
367	A_55_P1962404	NM_201410	6.55749e-05	0.00664825	1.63614	-1.45063
368	A_55_P2760439	AK144955	6.63862e-05	0.00670837	1.62465	1.27839
369	A_51_P398603	NM_030025	7.28356e-05	0.00729449	1.53802	1.76349
370	A_55_P1984103	NM_010280	7.40201e-05	0.00739811	1.52295	-1.07165
371	A_51_P352232	ENSMUST00000097902	7.50759e-05	0.00746702	1.50971	-1.44322
372	A_55_P1962400	NM_001039701	7.51632e-05	0.00746702	1.50863	-1.12174
373	A_52_P485686	NR_045978	7.54986e-05	0.00748528	1.50447	2.11173
374	A_55_P1959500	NM_172759	7.57997e-05	0.00750007	1.50075	1.31324
375	A_52_P188099	NM_015828	7.71346e-05	0.00761135	1.48444	1.00494
376	A_55_P2730556	ENSMUST00000205131	7.84506e-05	0.00770063	1.46864	1.26981
377	A_66_P128434	NM_001122733	8.00359e-05	0.00780967	1.44996	-1.11988
378	A_52_P343853	ENSMUST00000128616	8.16569e-05	0.00790535	1.43123	1.25989
379	A_51_P146524	AK078800	8.24206e-05	0.00794834	1.42254	1.96402
380	A_51_P290626	NM_178747	8.2883e-05	0.00796493	1.41731	-3.32363
381	A_52_P607195	NM_175650	8.29177e-05	0.00796493	1.41692	-1.35724
382	A_66_P119621	NM_019911	8.4285e-05	0.0080649	1.40165	-3.06357
383	A_55_P2419061	XR_872264	8.50021e-05	0.00810211	1.39374	1.23529
384	A_51_P249909	NM_010702	8.61446e-05	0.00816373	1.38127	-3.00733
385	A_52_P62489	ENSMUST00000123254	8.69124e-05	0.0081955	1.37298	-1.36623
386	A_55_P2803198	NM_028053	8.73652e-05	0.00821323	1.36813	1.52332
387	A_51_P446570	NM_130452	8.78229e-05	0.00821323	1.36325	-2.1381
388	A_65_P08314	ENSMUST00000105502	8.87264e-05	0.00826562	1.3537	1.181
389	A_52_P487040	ENSMUST00000128133	8.95115e-05	0.00832305	1.34547	-1.54453
390	A_52_P106620	NM_008764	9.12156e-05	0.00843386	1.32787	-1.13551
391	A_52_P412506	NM_008649	9.149e-05	0.00844342	1.32506	-4.64124
392	A_52_P826631	ENSMUST00000156605	9.1685e-05	0.00844563	1.32307	1.75007
393	A_55_P2630393	NM_027052	9.23844e-05	0.00847842	1.31598	-1.25734
394	A_51_P503797	NM_178611	9.35883e-05	0.00857297	1.3039	-1.22004
395	A_30_P01020664	chr15:60732209-60732822_R	9.5923e-05	0.0086901	1.2809	1.59825
396	A_55_P2156712	NM_146250	9.68879e-05	0.00869237	1.27156	1.54257
397	A_55_P2730377	XR_869176	9.7037e-05	0.00869237	1.27012	1.52278
398	A_30_P01025143	chr1:163528200-163528398_F	9.71804e-05	0.00869237	1.26874	1.10507
399	A_66_P133476	AA178210	0.000100237	0.00890952	1.23984	1.63037
400	A_51_P128010	NM_032542	0.000102493	0.00904945	1.21907	2.10559
401	A_51_P209327	NM_013912	0.000102639	0.00904945	1.21774	-1.22513
402	A_55_P2116385	NM_183031	0.000105867	0.00928436	1.18885	-1.52569
403	A_55_P2010097	NM_001045550	0.00010614	0.00929181	1.18644	-4.81398
404	A_51_P210310	ENSMUST00000103291	0.00010743	0.00937145	1.17518	-1.5111
405	A_51_P353914	NM_008319	0.000108257	0.00941542	1.16802	-1.59294
406	A_55_P2715799	ENSMUST00000151154	0.000109552	0.00947285	1.15693	1.82879
407	A_52_P190647	NM_016662	0.000110289	0.00951997	1.15067	-1.9027
408	A_55_P2728013	AK017637	0.00011124	0.0095686	1.14266	1.35281
409	A_52_P221067	NM_001101472	0.000111515	0.00957555	1.14036	-2.24295
410	A_66_P126640	NM_007592	0.000112304	0.00960986	1.13379	-1.1463
411	A_51_P418295	XM_017316857	0.000116269	0.00982284	1.10143	1.12227
412	A_52_P595871	NM_009993	0.000116896	0.00984921	1.09641	-3.25182
413	A_52_P472583	NM_133626	0.000117827	0.00988479	1.08901	-1.08488
414	A_66_P137910	XR_391205	0.000117919	0.00988479	1.08828	-1.06594
415	A_55_P2720973	ENSMUST00000150454	0.000119007	0.0099591	1.07972	1.10538
416	A_52_P599264	NM_175088	0.000119219	0.00995989	1.07806	-1.07464
417	A_55_P2908662	NM_001081045	0.000120127	0.0100189	1.07098	1.30613
418	A_55_P2738132	NM_013552	0.000120687	0.0100485	1.06665	2.04508
419	A_55_P2512795	ENSMUST00000207320	0.000121201	0.0100744	1.06268	1.2769
420	A_52_P488427	NM_144520	0.000122775	0.010171	1.05065	-1.57712
421	A_55_P2796441	NM_133795	0.000125735	0.0103813	1.02844	-1.36093
422	A_55_P2003266	NM_183187	0.000126694	0.010433	1.02136	1.22993
423	A_52_P402127	ENSMUST00000154733	0.000128615	0.0105661	1.00733	-1.94214
424	A_55_P2787754	XR_376063	0.000129468	0.0105834	1.00116	-1.48219
425	A_51_P279606	NM_009896	0.000134436	0.0108576	0.966067	-1.05434
426	A_55_P2849821	XR_880067	0.000137577	0.0110065	0.944539	-1.39856
427	A_52_P384574	NM_133774	0.000137964	0.0110065	0.941923	-1.04869
428	A_51_P369200	NM_028109	0.000138302	0.0110087	0.939647	-1.56684
429	A_51_P189733	NM_175250	0.000138461	0.0110087	0.938572	-2.49902
430	A_66_P109615	NM_013487	0.000139167	0.0110413	0.933833	-1.20675
431	A_51_P296764	NM_010186	0.000139318	0.0110413	0.93282	-1.01124
432	A_55_P2091874	AK132217	0.000139682	0.0110523	0.930393	1.96097
433	A_51_P415220	NM_009517	0.000140905	0.0111125	0.922265	1.80136
434	A_55_P2127702	NM_001253809	0.000142233	0.0111825	0.913524	-1.01527
435	A_55_P2782141	AK145231	0.000142583	0.0111922	0.911237	1.27507
436	A_51_P130282	ENSMUST00000223246	0.000144016	0.0112867	0.90192	-1.28707
437	A_52_P64376	NM_026713	0.000144756	0.0113268	0.897142	-1.15825
438	A_51_P384515	NM_145949	0.000147837	0.0115131	0.87752	-1.69735
439	A_55_P2506540	NM_019740	0.000149833	0.011586	0.865027	1.04773
440	A_55_P2085445	NM_054094	0.000150098	0.011586	0.86338	-1.70534
441	A_51_P198675	NM_138951	0.000150845	0.011586	0.858757	-3.40045
442	A_55_P1963041	NM_177665	0.000151164	0.0115894	0.85679	1.7577
443	A_55_P2065671	NM_172301	0.000152712	0.0116718	0.847298	-2.32572
444	A_55_P2737387	AK161424	0.000153441	0.0117095	0.842858	1.27074
445	A_51_P254625	NM_010389	0.000158576	0.0119936	0.812198	-1.54587
446	A_51_P123405	NM_009772	0.000158623	0.0119936	0.811925	-1.41304
447	A_30_P01019747	chr19:4209657-4210475_R	0.000160768	0.0121187	0.799416	-1.52616
448	A_55_P2747563	NM_053096	0.000161447	0.0121513	0.795491	-1.57492
449	A_55_P2716281	ENSMUST00000185570	0.000166811	0.012479	0.765052	-1.30485
450	A_51_P164014	NM_173762	0.00016713	0.0124839	0.763276	-1.41582
451	A_55_P2102471	NM_011508	0.000168024	0.012494	0.758306	1.30636
452	A_52_P6828	NM_023500	0.000170978	0.0126376	0.742078	1.1977
453	A_55_P2115762	NM_146966	0.00017293	0.0127436	0.731514	1.62992
454	A_55_P1955517	ENSMUST00000121759	0.000178005	0.0130827	0.704583	1.45075
455	A_66_P119948	NM_001302619	0.00017806	0.0130827	0.704296	-1.57608
456	A_55_P1981425	ENSMUST00000165269	0.000179566	0.0131541	0.696459	1.30686
457	A_52_P385546	NM_153155	0.000181895	0.013275	0.684461	1.57654
458	A_51_P397537	NM_029660	0.000182156	0.013275	0.683129	1.21275
459	A_30_P01019184	chr1:85036677-85038530_R	0.000182561	0.013275	0.681064	-1.12534
460	A_51_P291247	NM_008646	0.000184268	0.0133795	0.672401	-3.25506
461	A_55_P2116272	NM_010002	0.000186473	0.01345	0.66133	-3.01496
462	A_55_P2084851	A_55_P2084851	0.000187584	0.0134904	0.655802	1.43072
463	A_51_P366061	NM_007984	0.000188916	0.0135378	0.649216	-1.33752
464	A_52_P871	ENSMUST00000138749	0.000192337	0.0137232	0.632514	2.16422
465	A_51_P107652	NM_023557	0.00019298	0.0137492	0.62941	1.71288
466	A_51_P429903	NM_010883	0.000194012	0.0138028	0.624449	-1.18682
467	A_55_P1959017	XR_376984	0.000195399	0.0138615	0.617822	1.03691
468	A_51_P117881	NM_153069	0.000201401	0.0141666	0.589673	-2.11506
469	A_30_P01028241	chr2:132079092-132087069_R	0.000201421	0.0141666	0.589582	1.07573
470	A_51_P383399	NM_011921	0.000202493	0.0142016	0.584641	-2.00707
471	A_55_P2067200	ENSMUST00000214455	0.000205047	0.0143399	0.572983	1.35333
472	A_55_P2536271	XR_865969	0.00020579	0.0143664	0.569619	-1.28675
473	A_55_P2025343	NM_001009550	0.000206741	0.0143861	0.565332	-2.80935
474	A_65_P19231	ENSMUST00000189951	0.000206873	0.0143861	0.564738	1.74016
475	A_66_P107023	NM_001033447	0.000209957	0.0144985	0.550975	1.3399
476	A_30_P01025205	chr2:174852887-174853961_F	0.000217512	0.0149524	0.518098	1.51293
477	A_55_P2407110	BX511707	0.000217741	0.0149524	0.517119	1.14623
478	A_55_P2040485	NM_001310331	0.000219742	0.0150479	0.508614	1.30995
479	A_65_P05169	ENSMUST00000051209	0.000221225	0.0151075	0.502359	1.42305
480	A_55_P2085855	ENSMUST00000050374	0.000223555	0.0152168	0.492618	1.57704
481	A_55_P1983523	NM_145437	0.000224123	0.0152168	0.490256	-1.2448
482	A_66_P110662	ENSMUST00000101534	0.000224356	0.0152168	0.489291	-1.22362
483	A_55_P2097340	NM_145621	0.000224598	0.0152168	0.48829	-2.14956
484	A_55_P2133195	NM_001033767	0.000226083	0.0152912	0.482163	-1.35853
485	A_52_P640922	NM_177577	0.000227627	0.0153373	0.475835	1.23603
486	A_55_P2717384	ENSMUST00000151343	0.000233202	0.0155235	0.453341	1.75335
487	A_30_P01028886	chr8:126268510-126290810_F	0.000233355	0.0155235	0.45273	1.14951
488	A_52_P1138659	ENSMUST00000156860	0.000233371	0.0155235	0.452666	1.27666
489	A_51_P273679	NM_028772	0.000233603	0.0155235	0.451742	-3.44506
490	A_66_P131467	NM_029568	0.000240991	0.0158471	0.422804	-1.39275
491	A_52_P577084	AK019597	0.000241051	0.0158471	0.42257	-1.38749
492	A_30_P01019190	chr11:95483973-95490751_F	0.000241362	0.0158471	0.421372	1.75241
493	A_55_P2017924	NR_015491	0.000243305	0.0159317	0.413921	1.35699
494	A_52_P349182	NM_019691	0.000243619	0.0159317	0.412722	-1.62419
495	A_55_P2100108	NM_011749	0.000245008	0.0160014	0.407438	1.13021
496	A_55_P2071513	ENSMUST00000179673	0.000250569	0.0162657	0.386582	1.35932
497	A_52_P154833	NM_019683	0.000250702	0.0162657	0.386089	-1.08507
498	A_55_P2500448	NM_001289739	0.000252535	0.0163413	0.37932	1.24914
499	A_51_P394115	NM_023383	0.000254701	0.0163959	0.371385	-3.86717
500	A_52_P476400	ENSMUST00000121486	0.000256322	0.0164493	0.365491	1.41843
501	A_55_P2730751	NM_001347156	0.000257379	0.0164823	0.361668	-1.14098
502	A_52_P571344	NM_001033421	0.000261584	0.0166349	0.346614	1.89639
503	A_30_P01033357	chr3:21964899-21974885_F	0.000261784	0.0166349	0.345904	-1.7561
504	A_55_P2037585	NM_133977	0.00026352	0.0167156	0.339762	-1.27594
505	A_55_P1986843	LF193897	0.000264409	0.0167156	0.336636	1.12488
506	A_66_P105401	ENSMUST00000117978	0.000267493	0.016889	0.325864	1.47884
507	A_55_P2009217	NR_004415	0.000269364	0.0169572	0.319389	-1.42389
508	A_55_P2085955	NM_026400	0.000269604	0.0169572	0.318562	1.33373
509	A_52_P139438	NM_001159743	0.000270482	0.0169868	0.315542	1.36429
510	A_30_P01020578	chr1:193815525-193825775_R	0.000270763	0.0169868	0.314578	1.26216
511	A_66_P101000	NM_177002	0.000277205	0.0173031	0.292738	-2.07525
512	A_66_P105859	NM_001290505	0.000278739	0.017356	0.287615	1.58287
513	A_51_P493302	NM_133809	0.000282751	0.0175604	0.274343	-1.48424
514	A_55_P2278895	AK049057	0.000283856	0.0176069	0.270724	2.30302
515	A_55_P2831279	ENSMUST00000221376	0.000284987	0.0176549	0.26703	1.08798
516	A_52_P867755	AK030821	0.000296184	0.0181433	0.231251	1.49621
517	A_66_P125784	NM_008877	0.000297191	0.0181433	0.228101	-2.047
518	A_51_P294535	NM_029770	0.000298041	0.0181433	0.22545	-1.22689
519	A_55_P2070431	ENSMUST00000090480	0.000298176	0.0181433	0.225028	1.12423
520	A_51_P508580	NM_009328	0.000301139	0.0182331	0.215849	-1.16017
521	A_55_P2031167	NM_010107	0.000301337	0.0182331	0.215241	-1.03092
522	A_51_P243435	NM_010475	0.000303364	0.0183333	0.209017	1.01662
523	A_30_P01019010	chr11:96111499-96126224_R	0.000308124	0.0185528	0.194568	1.0668
524	A_55_P2430472	NM_011805	0.000309617	0.0186176	0.19008	-1.18226
525	A_55_P2718885	ENSMUST00000133262	0.000309953	0.0186176	0.189073	1.25039
526	A_51_P462385	NM_008061	0.000312322	0.018737	0.182008	-2.08945
527	A_52_P98581	ENSMUST00000044682	0.000313106	0.0187613	0.17968	1.8416
528	A_51_P279955	NM_175011	0.000315237	0.0188661	0.173387	1.87799
529	A_55_P2583671	XR_001782238	0.0003183	0.0190033	0.164414	1.85305
530	A_66_P107760	XR_872938	0.000319211	0.0190309	0.161762	-1.13892
531	A_52_P26086	NM_146958	0.000320078	0.0190309	0.159245	1.51039
532	A_55_P2096967	NM_008124	0.000320303	0.0190309	0.158592	-1.94349
533	A_55_P2727404	AK009214	0.000322386	0.0191034	0.152577	-1.00533
534	A_51_P353895	NM_026935	0.000322685	0.0191034	0.151717	-1.14797
535	A_66_P116724	ENSMUST00000145908	0.000325389	0.0192174	0.143974	1.19974
536	A_55_P2728683	NM_001104525	0.000329394	0.0193613	0.132626	-4.56298
537	A_55_P2571444	XR_880859	0.000331205	0.0194215	0.127538	1.52096
538	A_30_P01019036	chr4:128207615-128242898_F	0.00033499	0.0195737	0.116998	1.56039
539	A_55_P2045755	NM_001134480	0.000339613	0.01971	0.104284	-1.40773
540	A_55_P2730456	AK040109	0.000339629	0.01971	0.104242	1.50421
541	A_55_P2178800	NM_201641	0.000339717	0.01971	0.104	-1.15028
542	A_51_P460332	NM_007385	0.000343622	0.0198432	0.0934009	-4.20115
543	A_55_P2647724	NM_001161355	0.00034862	0.0201084	0.0800061	-1.45478
544	A_51_P288802	ENSMUST00000160479	0.000351431	0.0201562	0.0725595	1.77903
545	A_55_P2744484	NM_172152	0.00035149	0.0201562	0.0724042	1.10197
546	A_52_P375435	NM_001081025	0.000354127	0.0202369	0.0654712	-1.09386
547	A_55_P2160737	ENSMUST00000179580	0.000354674	0.0202447	0.064041	-1.63057
548	A_52_P557240	NM_144845	0.000356232	0.0202867	0.0599779	-1.3973
549	A_51_P262421	NM_023645	0.000358313	0.0203817	0.0545759	-1.06219
550	A_66_P134009	NR_040537	0.000359711	0.0203867	0.0509648	-1.61955
551	A_52_P214408	NM_198657	0.000360224	0.0203867	0.0496433	1.75053
552	A_55_P2139318	ENSMUST00000219158	0.000360334	0.0203867	0.0493612	1.17463
553	A_65_P15422	AK139929	0.000364287	0.0205793	0.0392442	2.00684
554	A_51_P453909	NM_007817	0.000367851	0.0206936	0.0302168	-3.16216
555	A_55_P2559231	XR_384125	0.000368333	0.0206936	0.0290028	1.0976
556	A_51_P203192	NM_010774	0.000368471	0.0206936	0.0286558	1.32442
557	A_51_P266618	NM_010012	0.000372958	0.020878	0.0174353	-1.78546
558	A_66_P119534	NM_001033324	0.000374373	0.0209098	0.0139261	1.17374
559	A_55_P1960901	ENSMUST00000126171	0.000376543	0.0210073	0.00856864	1.00194
560	A_52_P1101125	AK141962	0.00037835	0.0210624	0.00413138	1.48892
561	A_55_P2037584	NM_133977	0.000378943	0.0210624	0.00267827	-1.15424
562	A_51_P290191	NM_008243	0.000380091	0.0210624	-0.000126168	-2.38516
563	A_55_P2051486	NM_001012323	0.000383266	0.0211788	-0.00783655	-4.55182
564	A_51_P383774	NM_010314	0.000383654	0.0211788	-0.00877339	-1.17002
565	A_51_P484054	NM_010172	0.000383907	0.0211788	-0.00938382	-1.4166
566	A_55_P2166069	NM_027173	0.000385903	0.0212178	-0.0141907	-1.18341
567	A_55_P2418111	BG065684	0.000386333	0.0212178	-0.0152238	-1.7558
568	A_55_P2557883	XR_874644	0.000387705	0.0212479	-0.0185077	-1.18393
569	A_51_P147822	AK018124	0.000388263	0.0212479	-0.0198409	1.06492
570	A_51_P322814	NM_026096	0.000388503	0.0212479	-0.0204128	1.01889
571	A_52_P151227	XR_388953	0.000388875	0.0212479	-0.0213014	1.88275
572	A_51_P285206	NM_013487	0.00039078	0.0213197	-0.0258289	-1.22768
573	A_30_P01026518	chr8:93337794-93348869_R	0.000395139	0.0214718	-0.0361098	-1.44467
574	A_55_P1972328	TC1694370	0.000395307	0.0214718	-0.036504	1.42673
575	A_51_P257419	NM_010710	0.000400936	0.0217253	-0.0496042	-1.08668
576	A_65_P10491	ENSMUST00000140485	0.000402133	0.0217457	-0.0523675	1.14416
577	A_55_P2797234	NM_001004140	0.00040436	0.0217923	-0.0574849	1.7174
578	A_55_P2090374	NM_001172072	0.000404738	0.0217923	-0.0583506	1.82678
579	A_51_P484842	NM_007493	0.000409356	0.0219691	-0.0688612	-2.36556
580	A_51_P438967	NM_053110	0.000410462	0.0219806	-0.07136	1.14072
581	A_52_P522372	NM_175503	0.00041181	0.0219943	-0.0743975	-1.01404
582	A_55_P2729031	ENSMUST00000208776	0.000412273	0.0219943	-0.0754398	-1.13992
583	A_55_P2044314	CD808055	0.000412325	0.0219943	-0.0755559	1.02152
584	A_55_P2720425	ENSMUST00000125876	0.000412943	0.0219943	-0.0769448	1.31685
585	A_55_P1981999	NM_001001332	0.000415035	0.0219997	-0.0816255	1.89122
586	A_55_P2384248	NR_040545	0.000415156	0.0219997	-0.0818959	1.13098
587	A_51_P362176	NM_133862	0.000415965	0.0219997	-0.0836986	-5.06082
588	A_51_P220681	NM_009657	0.00041625	0.0219997	-0.0843337	-1.5215
589	A_51_P196726	NM_010582	0.000416504	0.0219997	-0.084897	-1.89136
590	A_30_P01023609	chr1:94608820-94634671_R	0.000417056	0.0219997	-0.0861259	1.11973
591	A_55_P2164524	NM_001033813	0.000417814	0.0220162	-0.0878079	1.10997
592	A_55_P1995205	NM_011623	0.00041973	0.0220414	-0.0920457	-1.53774
593	A_55_P2055284	NM_203491	0.000420258	0.0220414	-0.0932106	-1.07736
594	A_55_P2046657	NM_007860	0.00042178	0.0220414	-0.0965583	-1.91681
595	A_66_P140525	ENSMUST00000179399	0.000422282	0.0220414	-0.0976591	-1.12934
596	A_51_P128575	NM_011681	0.000425821	0.0221777	-0.105389	-5.76421
597	A_51_P267063	NM_144845	0.000428852	0.0222697	-0.11196	-2.93913
598	A_51_P334155	NM_001163385	0.00042894	0.0222697	-0.112149	1.92227
599	A_66_P133314	BC004802	0.000431	0.0223297	-0.116586	-1.44598
600	A_51_P166648	NM_027627	0.000435226	0.0224978	-0.125624	1.13962
601	A_52_P456779	XR_105305	0.000435612	0.0224978	-0.126445	1.78679
602	A_51_P139320	NM_025273	0.000439645	0.0225818	-0.134978	-1.06324
603	A_51_P350666	NM_033602	0.000439884	0.0225818	-0.135481	1.0333
604	A_51_P518542	NM_146507	0.00044061	0.0225905	-0.137009	1.71331
605	A_66_P104979	NM_001167905	0.000445472	0.0227572	-0.14717	-1.58962
606	A_55_P2535370	ENSMUST00000185367	0.000445492	0.0227572	-0.147212	1.27972
607	A_55_P2908620	NM_053246	0.00044702	0.0227572	-0.150382	-1.14667
608	A_51_P134142	NM_145499	0.000449505	0.0228332	-0.155514	-4.1156
609	A_51_P231042	NM_053094	0.000454694	0.0230477	-0.166142	1.69684
610	A_55_P2003824	NM_009714	0.000455128	0.0230477	-0.167024	-3.33899
611	A_52_P156533	NM_029440	0.000455801	0.0230581	-0.168392	-1.51037
612	A_55_P1989658	NM_013797	0.000458994	0.0231722	-0.174855	-2.02514
613	A_51_P487818	NM_017399	0.000460249	0.0232118	-0.177383	-4.38854
614	A_52_P448578	ENSMUST00000182255	0.000461723	0.0232161	-0.180343	-1.03792
615	A_55_P2106039	NM_016693	0.000468813	0.0233574	-0.19445	1.09912
616	A_30_P01026243	chr8:8716923-8720799_F	0.000471694	0.0234168	-0.200119	1.34855
617	A_51_P350453	NM_013743	0.000473872	0.0234909	-0.204383	1.69344
618	A_55_P2022158	NM_008096	0.000481129	0.0237553	-0.21845	-5.19874
619	A_30_P01017670	chr13:5506700-5519000_F	0.000486015	0.0239725	-0.227799	-1.15739
620	A_51_P205385	NM_009474	0.0004887	0.0240809	-0.232898	-3.88521
621	A_55_P2573301	A_55_P2573301	0.000497166	0.0243239	-0.24879	1.07704
622	A_51_P358012	NM_009253	0.000497914	0.0243239	-0.250181	-3.71622
623	A_51_P495825	NM_133997	0.000499803	0.0243366	-0.253684	-3.74426
624	A_55_P2037343	NM_010391	0.000504404	0.0244881	-0.262162	-2.53679
625	A_55_P2166049	NM_030738	0.000508913	0.0246344	-0.270395	1.51199
626	A_55_P2723529	NM_008075	0.000510228	0.0246404	-0.272782	-1.22073
627	A_51_P344566	NM_011121	0.000510923	0.0246404	-0.274042	-1.04512
628	A_30_P01031824	chr3:19211659-19213735_F	0.000511034	0.0246404	-0.274242	1.08546
629	A_51_P154485	NM_145141	0.000518699	0.0249127	-0.288014	-1.26185
630	A_55_P2717449	ENSMUST00000133540	0.000526755	0.0251587	-0.302267	1.00356
631	A_55_P1962661	NM_001024719	0.000527012	0.0251587	-0.302719	-4.40605
632	A_55_P2597698	NM_010406	0.000527388	0.0251587	-0.303379	-2.54091
633	A_51_P145662	NM_029465	0.000533632	0.025383	-0.314264	-1.10354
634	A_55_P2095563	NM_148946	0.000534426	0.0253963	-0.315639	-1.11877
635	A_51_P153368	NM_178703	0.000536591	0.0254258	-0.319377	-1.55913
636	A_52_P535012	ENSMUST00000181182	0.000540478	0.0255609	-0.326051	1.12861
637	A_55_P2092030	NM_010011	0.000541391	0.0255732	-0.327612	-2.24529
638	A_55_P2108248	NM_026639	0.000546249	0.0257107	-0.335872	1.0544
639	A_30_P01028252	chr3:41158056-41173053_F	0.000547995	0.0257646	-0.338822	1.43886
640	A_51_P391485	NM_008406	0.000548439	0.0257646	-0.339571	-1.98112
641	A_66_P109802	NM_001159415	0.000552893	0.0259246	-0.34705	-3.2012
642	A_55_P1978895	NM_001102474	0.000555378	0.0259504	-0.351195	-1.35091
643	A_51_P496905	NM_007686	0.000555546	0.0259504	-0.351475	-2.89349
644	A_51_P103706	NM_007815	0.000564269	0.026209	-0.365877	-4.7353
645	A_55_P1960396	NM_001033461	0.000565136	0.0262164	-0.367296	-1.61144
646	A_30_P01021830	chr8:12535648-12544923_F	0.000571951	0.026286	-0.378377	1.2709
647	A_52_P82209	NM_198703	0.00057331	0.026286	-0.38057	-1.17055
648	A_55_P2510123	NR_045319	0.000586245	0.0266777	-0.40119	1.20576
649	A_52_P228236	NM_011638	0.000590808	0.0267466	-0.408355	-1.79291
650	A_30_P01022754	chr19:4994325-4994537_R	0.000591005	0.0267466	-0.408663	1.77727
651	A_55_P2852434	ENSMUST00000194376	0.00059101	0.0267466	-0.408671	-1.60409
652	A_52_P956363	ENSMUST00000067077	0.000595691	0.0268688	-0.415961	1.71066
653	A_55_P1982902	NM_001029978	0.000596388	0.0268688	-0.417041	-1.15508
654	A_55_P2056704	NM_080458	0.000598176	0.0268725	-0.419806	1.12024
655	A_51_P275435	NM_172411	0.000599806	0.0268981	-0.422321	-1.08283
656	A_51_P478569	NM_029967	0.0006022	0.026941	-0.426002	1.28965
657	A_55_P2734907	NM_001291059	0.00060232	0.026941	-0.426186	-1.06409
658	A_66_P111498	AK039753	0.000602399	0.026941	-0.426308	1.28958
659	A_66_P135868	NM_001331064	0.000609064	0.0271898	-0.436473	-1.12188
660	A_30_P01027696	chr2:33496712-33501183_F	0.000616379	0.0274419	-0.447502	1.45071
661	A_55_P2098220	ENSMUST00000204450	0.000626371	0.0276207	-0.462356	2.04184
662	A_55_P2035029	ENSMUST00000120662	0.000627333	0.0276207	-0.463773	-4.61681
663	A_30_P01032513	chr1:139806645-139809498_F	0.000627666	0.0276207	-0.464263	-1.18794
664	A_55_P2127482	ENSMUST00000033688	0.000628963	0.02765	-0.46617	1.6309
665	A_55_P2074035	NM_025325	0.000640439	0.0279585	-0.48287	-2.3729
666	A_30_P01030811	chr2:174917150-174935618_R	0.000642714	0.0279715	-0.486145	1.24468
667	A_52_P95517	NM_001101467	0.000645124	0.0279715	-0.4896	-2.63617
668	A_55_P2058433	NM_001039555	0.000645891	0.0279715	-0.490698	-4.36966
669	A_52_P281862	NM_026100	0.000647111	0.0279715	-0.49244	1.243
670	A_52_P409988	NM_031197	0.00064727	0.0279715	-0.492668	-1.78287
671	A_55_P2584770	XR_386213	0.000647537	0.0279715	-0.493047	1.00287
672	A_30_P01025687	chr15:61984389-62102500_F	0.000659337	0.0283326	-0.509723	1.11171
673	A_66_P122949	ENSMUST00000117926	0.000662	0.0284223	-0.513445	1.05982
674	A_51_P140803	NM_020495	0.000664968	0.0285001	-0.517574	-4.24861
675	A_51_P239166	NM_020330	0.000668266	0.0286166	-0.522143	1.51002
676	A_51_P101545	NM_019447	0.000683147	0.0290991	-0.542473	-2.11669
677	A_30_P01033308	chr3:21964899-21974524_F	0.000683659	0.0290991	-0.543165	1.00761
678	A_51_P434101	NM_022331	0.000685905	0.0291696	-0.546191	1.24359
679	A_51_P192639	NM_146344	0.00069409	0.0294416	-0.55714	-1.31844
680	A_51_P132013	NM_133720	0.00069762	0.0295503	-0.561822	-1.1595
681	A_51_P417839	NM_207225	0.000700097	0.02962	-0.565093	1.15701
682	A_66_P117787	ENSMUST00000172367	0.000708112	0.0298452	-0.575598	-1.26809
683	A_55_P2126740	ENSMUST00000187413	0.000708442	0.0298452	-0.576027	2.04968
684	A_52_P30632	NM_027040	0.000716617	0.0300869	-0.586614	1.32485
685	A_66_P138585	AK014727	0.000726527	0.0303771	-0.599286	1.02298
686	A_51_P157462	NM_009060	0.000726617	0.0303771	-0.5994	-2.65771
687	A_55_P2728879	XR_390171	0.000728853	0.0304168	-0.602235	1.1976
688	A_55_P2103706	XR_882048	0.000730427	0.0304168	-0.604224	-1.74822
689	A_55_P2716217	ENSMUST00000185759	0.000732492	0.0304168	-0.606829	1.11791
690	A_55_P2046245	NM_008235	0.000733242	0.0304168	-0.607773	1.00491
691	A_55_P2720283	ENSMUST00000150143	0.000736309	0.0304834	-0.611623	1.4134
692	A_51_P451574	NM_012006	0.000745107	0.030631	-0.62258	1.2388
693	A_66_P133993	XM_017317766	0.00074597	0.030631	-0.623648	1.0702
694	A_66_P113539	NM_023665	0.000746447	0.030631	-0.624237	1.07966
695	A_55_P2058514	NM_001160142	0.000750964	0.0306879	-0.629802	-1.57483
696	A_55_P2496804	NM_172382	0.000751441	0.0306879	-0.630388	1.31744
697	A_55_P2047986	NM_001310521	0.000754266	0.0307768	-0.633848	-1.08434
698	A_30_P01030416	chr1:90340543-90359181_R	0.000754866	0.0307768	-0.634582	-1.12363
699	A_51_P240041	NM_011458	0.000756851	0.0308069	-0.637004	-4.09225
700	A_52_P979548	XM_006510339	0.000763435	0.0310237	-0.644992	-1.03299
701	A_55_P1975250	NM_007777	0.000765054	0.0310384	-0.646945	1.49716
702	A_51_P408082	NM_009692	0.00076994	0.0311466	-0.652816	-4.50398
703	A_55_P2050832	NM_146267	0.000770874	0.0311466	-0.653935	-1.77489
704	A_55_P1975185	NM_009270	0.000777832	0.0312487	-0.66222	-1.31621
705	A_55_P2062991	NM_177024	0.000781837	0.0313841	-0.666955	-1.10627
706	A_52_P398085	NM_001163085	0.000784084	0.0314232	-0.669602	1.06814
707	A_55_P2033435	NM_001305421	0.000786492	0.0314941	-0.672429	-1.81281
708	A_51_P397934	NM_130455	0.000789413	0.0315855	-0.675846	1.11976
709	A_55_P2904111	NM_008490	0.000802134	0.0319653	-0.690583	-1.43674
710	A_55_P2730706	AK041628	0.000804134	0.0319855	-0.69288	1.21318
711	A_55_P2078433	NM_026656	0.000808886	0.0320334	-0.698311	-1.00689
712	A_51_P342082	NM_019953	0.000809393	0.0320334	-0.698889	-1.03412
713	A_55_P2849209	NM_144810	0.000811864	0.032068	-0.701698	-1.03636
714	A_51_P255699	NM_010809	0.000822235	0.032351	-0.713398	1.11631
715	A_55_P2183979	NM_172858	0.000822306	0.032351	-0.713477	1.29836
716	A_52_P79187	NM_001025572	0.00082968	0.0325374	-0.721704	-1.00484
717	A_55_P2716672	ENSMUST00000190689	0.000833738	0.0326706	-0.7262	1.3575
718	A_30_P01024527	chr16:91174611-91200786_R	0.000842108	0.0328493	-0.735405	1.91219
719	A_66_P104624	NR_045735	0.000842532	0.0328493	-0.735869	1.13531
720	A_30_P01021962	chrX:121520904-121524132_F	0.00084495	0.0328493	-0.73851	-2.37823
721	A_55_P2046744	NM_001166273	0.000849854	0.0329592	-0.743842	-1.32264
722	A_55_P2103603	AK145047	0.000850449	0.0329592	-0.744487	1.04909
723	A_52_P259817	NM_029692	0.000851718	0.0329825	-0.745861	-1.75396
724	A_55_P1954559	BY742463	0.000856063	0.0330779	-0.750549	-1.98403
725	A_55_P2021699	NR_040667	0.000858872	0.0330779	-0.753567	1.03246
726	A_55_P1984830	NM_145594	0.000860182	0.0330822	-0.754971	-1.76802
727	A_66_P128694	ENSMUST00000120392	0.000864225	0.0331481	-0.759292	1.00806
728	A_52_P497208	NM_145621	0.000864366	0.0331481	-0.759442	-1.49469
729	A_66_P130139	NM_001290678	0.000865088	0.0331481	-0.76021	1.1721
730	A_55_P1981704	NM_172914	0.000865392	0.0331481	-0.760534	-2.0733
731	A_66_P135285	NM_026346	0.000869852	0.0332158	-0.76527	1.03415
732	A_66_P128558	ENSMUST00000121272	0.000875703	0.0332848	-0.771445	1.22529
733	A_51_P373619	NM_010775	0.000877618	0.0333066	-0.773457	-1.47218
734	A_52_P238492	ENSMUST00000194115	0.00087914	0.0333129	-0.775053	1.28392
735	A_55_P2090633	NM_011200	0.000880651	0.033319	-0.776635	1.09343
736	A_51_P318856	NM_145935	0.000882146	0.03335	-0.778197	-2.38463
737	A_52_P975691	NR_028311	0.000891184	0.033512	-0.787586	1.11617
738	A_55_P2185504	NM_010767	0.000895158	0.0336103	-0.791683	-1.70103
739	A_51_P153683	NM_146117	0.000899664	0.0336859	-0.796307	-1.33941
740	A_51_P429241	ENSMUST00000198163	0.000901025	0.0336859	-0.7977	-1.01821
741	A_51_P458584	NM_008040	0.000901241	0.0336859	-0.79792	1.99233
742	A_51_P323812	NM_133661	0.000904064	0.0337394	-0.8008	-1.94865
743	A_52_P360740	NM_001033461	0.000905247	0.0337489	-0.802005	-1.54341
744	A_55_P1962209	NM_030712	0.000913932	0.0338627	-0.810797	-1.01474
745	A_55_P2495787	NM_001033478	0.000915597	0.0338627	-0.812473	-1.03721
746	A_51_P168792	NM_001033209	0.000928151	0.0342245	-0.825012	-1.09875
747	A_66_P101447	NM_175443	0.000929984	0.034244	-0.826828	-1.63788
748	A_55_P2061278	NM_010831	0.000939966	0.0344798	-0.836657	1.40764
749	A_55_P2165324	NM_028817	0.00094633	0.0346361	-0.842868	-1.06342
750	A_51_P100625	NM_133996	0.000949314	0.0347196	-0.845767	-2.48776
751	A_55_P1981909	NM_001291149	0.000957429	0.0349155	-0.853601	1.02681
752	A_66_P133332	AK085734	0.000957501	0.0349155	-0.85367	1.23119
753	A_55_P2192577	NM_027067	0.00096226	0.0349521	-0.858234	1.15167
754	A_51_P240453	NM_133851	0.000973428	0.0352619	-0.868853	-1.33138
755	A_55_P2020477	NM_134144	0.000978146	0.0353809	-0.873303	-4.83033
756	A_52_P972003	NR_038011	0.000987223	0.0356374	-0.881803	1.20571
757	A_55_P1979904	NM_001163010	0.000988152	0.0356374	-0.882668	-4.62677
758	A_55_P2733467	AK087840	0.000991799	0.0357178	-0.886058	-1.36521
759	A_51_P266883	NM_008648	0.000997882	0.0357617	-0.891684	-4.74054
760	A_55_P2077958	NM_008463	0.00099809	0.0357617	-0.891876	-1.05006
761	A_55_P2239848	CB589096	0.000999884	0.0357847	-0.893528	-1.18124
762	A_55_P2803242	NM_172578	0.00101014	0.0359586	-0.902916	-1.20288
763	A_55_P1977418	NM_153598	0.00101242	0.0360139	-0.904992	-3.22648
764	A_52_P232508	NM_001039544	0.0010147	0.0360516	-0.907059	-5.09089
765	A_55_P1996683	NM_001306078	0.0010153	0.0360516	-0.907604	-1.59582
766	A_52_P506984	ENSMUST00000044976	0.00101584	0.0360516	-0.908093	-1.02315
767	A_55_P2750140	NM_054049	0.00101713	0.0360516	-0.909263	1.0829
768	A_51_P354165	NM_011318	0.00102241	0.0361607	-0.914021	-1.99926
769	A_51_P467629	NM_029152	0.0010275	0.036289	-0.918595	-1.00426
770	A_30_P01032232	chr17:3198868-3394643_F	0.0010426	0.036592	-0.932009	1.02852
771	A_55_P2743972	NM_001009550	0.00104276	0.036592	-0.932147	-4.88177
772	A_55_P2718057	ENSMUST00000187641	0.0010558	0.0368144	-0.943582	-1.2697
773	A_55_P2741976	NM_011780	0.00105965	0.0368518	-0.946923	1.01942
774	A_52_P297176	AK153588	0.00105986	0.0368518	-0.947109	1.5299
775	A_55_P1983733	NM_027406	0.00106239	0.0368584	-0.949304	-1.18893
776	A_55_P2506805	NM_021488	0.00106316	0.0368584	-0.949969	-1.07148
777	A_55_P2067031	NM_001310735	0.00107446	0.0370579	-0.95969	-2.17101
778	A_52_P513477	NM_001110017	0.0010807	0.0371927	-0.965017	-1.26539
779	A_51_P322396	NM_207216	0.0010818	0.0371927	-0.965953	-2.09885
780	A_51_P189082	NM_030611	0.00108238	0.0371927	-0.966446	-4.81676
781	A_55_P2824234	NM_144526	0.00109258	0.0374098	-0.975062	-1.41658
782	A_52_P244309	NR_027945	0.00109471	0.0374569	-0.976858	-1.36077
783	A_55_P2088033	NM_001164329	0.00109754	0.0375073	-0.979229	-1.16951
784	A_66_P122569	NR_040509	0.00109951	0.0375172	-0.980881	1.45553
785	A_55_P2162229	NR_131973	0.00111173	0.0379079	-0.991039	-1.06292
786	A_55_P2157008	NM_053112	0.00112155	0.0382161	-0.999116	-1.16926
787	A_66_P138491	ENSMUST00000122157	0.00112313	0.0382436	-1.00041	1.19738
788	A_55_P1952618	NM_007895	0.00112667	0.0382916	-1.00331	-1.29433
789	A_55_P2005956	NM_010115	0.00112686	0.0382916	-1.00346	1.33027
790	A_30_P01027915	chr19:54011403-54018978_F	0.0011347	0.0384521	-1.00983	1.31504
791	A_51_P145232	ENSMUST00000117940	0.0011402	0.0385326	-1.01427	1.37413
792	A_55_P2070992	NM_009657	0.00114268	0.03859	-1.01627	-1.32891
793	A_55_P2227217	AK040963	0.00116191	0.0390562	-1.0316	-1.99932
794	A_51_P240253	NM_019662	0.00116257	0.0390562	-1.03212	-1.27154
795	A_51_P464182	NM_133653	0.00116281	0.0390562	-1.03232	-3.8502
796	A_30_P01026722	chr6:86448774-86450531_R	0.00116544	0.0391024	-1.03439	1.80076
797	A_51_P444137	NM_001143765	0.0011686	0.0391259	-1.03688	-1.9717
798	A_55_P2015541	NM_016868	0.00116983	0.0391323	-1.03785	2.15853
799	A_51_P467076	NM_010000	0.00118339	0.0394256	-1.04843	-2.37229
800	A_55_P2017413	NM_001029977	0.00118826	0.039561	-1.0522	1.02686
801	A_51_P122170	NM_017473	0.00119407	0.0397009	-1.05668	-3.92036
802	A_30_P01027917	chr1:138442536-138520766_F	0.00120029	0.0397967	-1.06146	-1.57927
803	A_51_P189712	AK082026	0.00120098	0.0397967	-1.06198	1.32084
804	A_66_P125264	AK090025	0.001224	0.0403162	-1.07942	1.48488
805	A_51_P246627	NM_028547	0.00123428	0.0403853	-1.08711	-1.24669
806	A_55_P2506350	NM_001122899	0.00123897	0.040485	-1.09059	1.02384
807	A_66_P108188	NM_007608	0.00124002	0.0404925	-1.09136	-1.89436
808	A_55_P2159575	NM_001204931	0.00124917	0.0406837	-1.09811	-1.11983
809	A_55_P2722263	ENSMUST00000143367	0.00126521	0.0410477	-1.10982	1.42575
810	A_51_P198694	NM_144909	0.00126533	0.0410477	-1.10992	-2.54702
811	A_55_P2006261	NM_008469	0.00126824	0.041115	-1.11202	-2.49111
812	A_51_P238796	NM_027344	0.00127261	0.0411358	-1.11518	-1.80605
813	A_55_P2007457	NM_028801	0.001274	0.0411396	-1.11618	-2.01314
814	A_51_P333923	NM_133681	0.00127792	0.0411854	-1.119	-1.65959
815	A_51_P474701	NM_019395	0.00127962	0.0412133	-1.12022	-3.7153
816	A_55_P2029622	NM_001290574	0.00128377	0.0413199	-1.12319	1.62583
817	A_55_P2208579	NM_194268	0.0012881	0.0413865	-1.12628	-1.61022
818	A_52_P574974	NM_023403	0.00129014	0.0413865	-1.12774	-1.05065
819	A_51_P178828	NM_010776	0.00129071	0.0413865	-1.12814	-4.13596
820	A_55_P2174987	NM_145365	0.00130417	0.0416508	-1.13766	-2.44446
821	A_51_P190199	NM_027438	0.00130879	0.0417182	-1.14091	-1.18483
822	A_55_P1983938	BC076589	0.0013088	0.0417182	-1.14092	1.35554
823	A_55_P2184370	ENSMUST00000118793	0.00130881	0.0417182	-1.14093	-1.11214
824	A_51_P352252	BQ128499	0.00131834	0.0419135	-1.14758	1.49822
825	A_52_P150236	NM_018816	0.00134161	0.042462	-1.16364	-3.59558
826	A_52_P58283	NM_145983	0.00134787	0.0426054	-1.1679	1.20957
827	A_66_P125352	AK045684	0.0013597	0.0427333	-1.17593	1.07756
828	A_52_P68221	NM_016886	0.00136494	0.0428435	-1.17946	1.17966
829	A_55_P2831804	NM_174998	0.00136584	0.0428443	-1.18006	-2.04001
830	A_51_P192569	ENSMUST00000189629	0.00136704	0.0428546	-1.18086	1.65163
831	A_51_P172155	NM_010401	0.00137096	0.0429505	-1.18349	-2.27172
832	A_66_P118512	LF194366	0.00137891	0.0431159	-1.18879	1.14254
833	A_30_P01018507	chrX:120784762-120785166_R	0.00139076	0.0432955	-1.19664	1.68371
834	A_51_P183051	NM_133995	0.00139474	0.0433379	-1.19926	-1.69822
835	A_51_P439210	NM_172805	0.00140232	0.0435348	-1.20423	-1.24497
836	A_52_P397401	NM_173036	0.00140284	0.0435348	-1.20457	1.01669
837	A_55_P2808072	NM_139134	0.00140772	0.0436271	-1.20775	-1.18057
838	A_30_P01023776	chr4:56552801-56553404_R	0.00143108	0.0441889	-1.22285	1.23138
839	A_30_P01018314	chr8:86706637-86707004_R	0.00145149	0.0446238	-1.23583	1.47428
840	A_52_P241742	NM_001349093	0.00146575	0.0449267	-1.24479	-1.03983
841	A_30_P01025762	chr13:112207480-112213280_R	0.00147106	0.0450291	-1.2481	1.11953
842	A_51_P502119	NM_028066	0.00147615	0.0451011	-1.25127	-1.69764
843	A_66_P123439	LF200875	0.00147893	0.0451581	-1.253	-1.12204
844	A_51_P295967	NM_001042768	0.00148559	0.0452775	-1.25712	-3.10631
845	A_51_P380005	NM_015736	0.00149011	0.0453871	-1.2599	-1.28179
846	A_52_P526618	ENSMUST00000134603	0.00149707	0.045571	-1.26417	1.38246
847	A_55_P2038362	NM_145444	0.001502	0.045617	-1.26718	1.14618
848	A_55_P2735825	NR_131136	0.00150822	0.0457131	-1.27097	1.30873
849	A_55_P2025006	NM_010115	0.00152371	0.0460414	-1.28033	1.11072
850	A_55_P2060938	ENSMUST00000119811	0.00152668	0.0461021	-1.28211	1.17231
851	A_52_P382886	NM_008125	0.00153132	0.0461021	-1.2849	-2.38162
852	A_65_P19832	NM_013697	0.00153248	0.046109	-1.28559	-4.42515
853	A_55_P2084092	NM_147060	0.00154012	0.0461845	-1.29015	1.23054
854	A_55_P2737512	NM_153804	0.00154488	0.0462565	-1.29297	1.01146
855	A_30_P01025122	chr6:31007184-31007725_R	0.00154726	0.0462909	-1.29438	1.20682
856	A_52_P24980	NM_001347060	0.00155205	0.0463068	-1.29722	1.28876
857	A_52_P253567	NM_013821	0.00155313	0.0463068	-1.29785	-1.01735
858	A_65_P01882	NM_010603	0.00155991	0.0463691	-1.30184	1.09043
859	A_55_P2002058	ENSMUST00000112670	0.00157105	0.046556	-1.30836	1.37541
860	A_55_P2184177	AK158955	0.00157842	0.0465829	-1.31264	-1.18998
861	A_66_P125618	NM_001168369	0.00157938	0.0465829	-1.3132	1.52579
862	A_52_P300451	NM_053085	0.00158051	0.0465829	-1.31386	1.55203
863	A_55_P2034864	NM_023716	0.0015842	0.0466039	-1.31599	-1.1372
864	A_30_P01030122	chr12:86421771-86422222_F	0.00158841	0.046633	-1.31843	2.04731
865	A_55_P1971006	NM_029821	0.00158862	0.046633	-1.31855	-1.40816
866	A_55_P1985778	NAP014256-001	0.00159194	0.0467025	-1.32046	-2.10869
867	A_55_P1980060	NAP062994-1	0.0016014	0.0468409	-1.32588	1.63249
868	A_66_P106546	NR_126477	0.00160331	0.0468691	-1.32698	-1.27782
869	A_51_P156135	NM_026222	0.00161551	0.047114	-1.33392	-1.56389
870	A_66_P114601	NR_040516	0.00163877	0.0475676	-1.347	1.33049
871	A_51_P147850	NM_010402	0.0016511	0.0477571	-1.35387	1.06988
872	A_51_P193813	NM_010196	0.00166193	0.0479902	-1.35985	-3.48057
873	A_51_P226711	NM_018809	0.00167997	0.0482181	-1.36974	1.29398
874	A_55_P2121349	ENSMUST00000081529	0.00168008	0.0482181	-1.3698	1.31149
875	A_55_P2054342	NR_038009	0.00168169	0.0482181	-1.37067	-1.19132
876	A_55_P2093774	NM_007697	0.00168446	0.0482416	-1.37218	1.27194
877	A_66_P114537	ENSMUST00000103495	0.00169965	0.0485921	-1.38039	1.37509
878	A_55_P2534859	XR_387214	0.00170898	0.0487372	-1.38541	-1.50438
879	A_55_P2556972	AK144747	0.00171406	0.0487372	-1.38812	1.3894
880	A_55_P2733897	ENSMUST00000195808	0.00172102	0.0488634	-1.39183	1.08068
881	A_51_P161636	NM_201375	0.00172594	0.0489751	-1.39444	-2.8106
882	A_55_P2741907	NM_010288	0.00173482	0.0491576	-1.39914	-1.01106
883	A_66_P119547	ENSMUST00000118335	0.00173828	0.0491839	-1.40096	1.40643
884	A_51_P111192	NM_010005	0.00174951	0.0493929	-1.40685	-2.9969
885	A_52_P477269	ENSMUST00000119392	0.00175116	0.0493929	-1.40771	1.25776
886	A_51_P456721	NM_013478	0.00175767	0.0493929	-1.41111	-3.42672
887	A_55_P2083233	XM_011250154	0.00176401	0.0494648	-1.4144	-3.4037
888	A_66_P100710	BB824213	0.00176686	0.049482	-1.41588	1.06951
889	A_55_P2884008	NM_011496	0.00177455	0.0496274	-1.41985	-1.27849
890	A_55_P1990032	NM_009141	0.00177662	0.0496428	-1.42092	-1.1648
891	A_51_P315530	NM_016662	0.00178091	0.0496783	-1.42312	-1.18548
892	A_55_P2798063	NM_001162500	0.00179583	0.0499817	-1.43076	-1.00903

## Sheet: 12 Gy
	Agilent ID	Systematic Name	p-value	adjusted p-value	B statistic	log2(FC)
1	A_51_P327451	NM_009653	6.09089e-23	3.00731e-18	38.5672	-7.83908
2	A_55_P1973809	NM_008220	9.12687e-21	2.25315e-16	34.6474	-8.31949
3	A_51_P363947	NM_007669	1.84011e-20	3.02845e-16	34.0807	3.70795
4	A_55_P2097518	NM_001080943	3.12448e-19	3.8567e-15	31.7503	-7.20736
5	A_55_P2718683	ENSMUST00000125242	5.7601e-18	5.68798e-14	29.2878	2.07948
6	A_55_P2038540	NM_016956	2.47619e-17	2.03766e-13	28.033	-6.89571
7	A_55_P1986282	NM_001111099	6.12304e-17	4.31884e-13	27.247	3.16034
8	A_55_P2056344	NM_001142539	7.70502e-17	4.6849e-13	27.0467	-5.99048
9	A_55_P2032916	NM_139142	8.53974e-17	4.6849e-13	26.9569	-5.3629
10	A_51_P169730	NM_008218	1.86796e-16	9.22288e-13	26.2716	-4.85739
11	A_52_P33382	ENSMUST00000128900	3.2917e-16	1.4775e-12	25.7733	-6.33965
12	A_66_P112573	NM_001291220	5.16595e-16	2.12553e-12	25.3755	-2.1122
13	A_55_P1962299	NM_001083955	1.63024e-15	6.19167e-12	24.356	-4.82982
14	A_55_P1962303	NM_008218	3.75305e-15	1.32359e-11	23.6117	-4.8815
15	A_55_P2108151	NM_001278161	4.51309e-15	1.48553e-11	23.4466	-6.22546
16	A_52_P99810	NM_009987	6.80986e-15	2.10144e-11	23.0777	-2.74838
17	A_51_P477121	NM_021451	2.33807e-14	6.79059e-11	21.9663	2.05769
18	A_52_P98100	ENSMUST00000122883	7.42164e-14	2.03576e-10	20.919	1.38617
19	A_51_P175580	NM_021897	9.46349e-14	2.45921e-10	20.6978	2.40043
20	A_52_P354844	NM_001161432	1.35101e-13	3.33524e-10	20.3734	2.5029
21	A_55_P2088440	NM_027560	1.68304e-13	3.95707e-10	20.1729	2.17859
22	A_52_P553589	ENSMUST00000110070	5.01565e-13	1.12565e-09	19.1734	1.68348
23	A_66_P108394	NM_177733	7.64458e-13	1.64106e-09	18.7863	-2.72532
24	A_55_P1957922	NM_027560	8.10559e-13	1.66752e-09	18.7325	2.23433
25	A_55_P2727286	NR_026688	9.05693e-13	1.78871e-09	18.6304	1.70901
26	A_65_P00912	ENSMUST00000061455	1.51665e-12	2.88011e-09	18.1556	-3.05676
27	A_66_P108864	XR_104899	1.97898e-12	3.6189e-09	17.9101	1.53601
28	A_52_P97572	NM_011784	2.10968e-12	3.72013e-09	17.8511	-2.93551
29	A_55_P2831500	NM_177686	2.2879e-12	3.89526e-09	17.7762	-1.77698
30	A_51_P509643	NM_001042451	2.95993e-12	4.84852e-09	17.5383	-4.53049
31	A_51_P263407	NM_001163527	3.0442e-12	4.84852e-09	17.5123	1.36926
32	A_51_P480073	NM_007689	4.46075e-12	6.88265e-09	17.1588	-3.10887
33	A_55_P1976204	ENSMUST00000122348	4.73962e-12	7.09133e-09	17.1026	2.65088
34	A_55_P2007964	NM_009987	1.40058e-11	2.03389e-08	16.0971	-2.29946
35	A_52_P43994	NM_175111	2.28948e-11	3.22974e-08	15.6398	1.69975
36	A_51_P181312	NM_026428	3.22127e-11	4.41797e-08	15.3216	1.33716
37	A_66_P128736	NM_146042	3.34051e-11	4.45768e-08	15.2877	1.43218
38	A_51_P510713	NM_020583	4.63281e-11	6.01949e-08	14.9825	-2.00264
39	A_51_P519364	NM_145986	8.17324e-11	1.03473e-07	14.4521	-2.04494
40	A_55_P2129309	ENSMUST00000105501	8.77408e-11	1.08303e-07	14.3857	1.66891
41	A_55_P2004797	NM_001004468	9.99519e-11	1.20366e-07	14.2638	1.32456
42	A_52_P343306	NM_010378	1.50201e-10	1.76573e-07	13.8824	-2.667
43	A_55_P2737254	ENSMUST00000117783	1.57762e-10	1.81148e-07	13.8364	-1.42702
44	A_55_P2002963	NM_001301374	1.96952e-10	2.21007e-07	13.6284	-1.40071
45	A_55_P2731121	NM_178679	2.39446e-10	2.6272e-07	13.4452	2.12358
46	A_55_P2797308	NM_008651	2.79093e-10	2.99564e-07	13.3014	2.19162
47	A_55_P2043013	XR_384707	4.20927e-10	4.42189e-07	12.9156	1.94126
48	A_51_P329928	NM_013750	4.56153e-10	4.69211e-07	12.84	1.41574
49	A_55_P2002578	NM_010145	4.86988e-10	4.90705e-07	12.7786	1.11628
50	A_66_P116628	ENSMUST00000118843	5.39562e-10	5.32806e-07	12.6822	-3.97417
51	A_51_P342652	NM_008339	5.98202e-10	5.79129e-07	12.5852	-2.35046
52	A_52_P578732	NM_009917	9.01853e-10	8.5631e-07	12.1989	-1.93138
53	A_55_P2094060	NM_010370	9.84104e-10	9.16776e-07	12.1168	-2.27497
54	A_52_P231075	NM_030707	1.01742e-09	9.30257e-07	12.0854	-1.66982
55	A_66_P113632	XR_384060	1.05104e-09	9.43531e-07	12.0548	-3.1481
56	A_51_P246317	NM_008630	1.20051e-09	1.05847e-06	11.9296	1.64612
57	A_51_P284608	NM_001042605	1.3436e-09	1.14453e-06	11.8235	-2.20703
58	A_52_P401640	NM_007563	1.43772e-09	1.20315e-06	11.7597	-1.22434
59	A_51_P161354	NM_144907	1.50261e-09	1.22468e-06	11.7181	1.56046
60	A_51_P248122	NM_133234	1.51306e-09	1.22468e-06	11.7116	1.29242
61	A_51_P151126	NM_013706	1.90624e-09	1.51805e-06	11.4938	-1.4254
62	A_51_P196972	NM_011403	2.12187e-09	1.66294e-06	11.3927	-3.46166
63	A_55_P1972948	NM_176954	2.17577e-09	1.67854e-06	11.3691	2.58799
64	A_55_P1974877	NM_001289716	2.47651e-09	1.88116e-06	11.2469	1.51358
65	A_30_P01020960	chr17:29183003-29217681_R	2.66661e-09	1.99486e-06	11.1772	2.58266
66	A_55_P2012734	NM_178699	2.80512e-09	2.06716e-06	11.1294	1.11202
67	A_55_P2802151	NM_007641	2.87741e-09	2.08926e-06	11.1054	-3.3357
68	A_55_P1954221	NM_001288628	3.63675e-09	2.58208e-06	10.8843	-1.16665
69	A_55_P2741874	NM_207105	3.70046e-09	2.58208e-06	10.8679	-2.4941
70	A_55_P2158741	NM_010927	3.71305e-09	2.58208e-06	10.8647	-1.32177
71	A_51_P323531	NM_028169	4.05605e-09	2.78143e-06	10.7812	1.03572
72	A_52_P102846	ENSMUST00000103299	4.17688e-09	2.82506e-06	10.7535	-2.67404
73	A_55_P2171578	NM_018810	5.00869e-09	3.34188e-06	10.582	-1.11644
74	A_52_P91658	NR_045989	5.52846e-09	3.63949e-06	10.4887	1.8427
75	A_55_P2625988	NM_025961	5.75493e-09	3.73874e-06	10.4507	-1.24595
76	A_51_P369252	NM_001080995	6.55712e-09	4.20456e-06	10.3274	2.01524
77	A_52_P414065	NM_145137	8.11916e-09	5.07438e-06	10.1254	-1.98096
78	A_51_P505132	NM_021384	8.36002e-09	5.1596e-06	10.0977	-1.49795
79	A_66_P138645	AK020764	8.49281e-09	5.17684e-06	10.0828	-1.51845
80	A_55_P2181542	NM_016771	8.90049e-09	5.35918e-06	10.0385	-2.6471
81	A_55_P1959500	NM_172759	9.59883e-09	5.71003e-06	9.96706	2.15482
82	A_55_P2167645	NR_045001	1.0568e-08	6.13865e-06	9.87607	-2.66373
83	A_55_P2831206	NM_009844	1.11397e-08	6.32289e-06	9.82623	-1.89774
84	A_55_P2499018	NM_023057	1.11635e-08	6.32289e-06	9.82421	1.32057
85	A_51_P321341	NM_133670	1.12694e-08	6.32289e-06	9.81528	1.00923
86	A_55_P2146560	NM_207105	1.1585e-08	6.42696e-06	9.78915	-2.14558
87	A_51_P245796	NM_029083	1.26316e-08	6.9297e-06	9.70731	1.97892
88	A_30_P01025368	chr4:116791819-116798263_R	1.66051e-08	8.99008e-06	9.44844	1.10069
89	A_52_P481493	NM_010220	1.67515e-08	8.99008e-06	9.44013	1.91703
90	A_52_P199614	NM_001146022	2.11583e-08	1.11752e-05	9.21901	-1.10491
91	A_51_P177371	NM_023043	2.14979e-08	1.11752e-05	9.20392	-3.46176
92	A_55_P2408355	AK037728	2.19137e-08	1.12705e-05	9.18579	1.92464
93	A_55_P2051254	NR_003368	3.05072e-08	1.537e-05	8.87238	1.57802
94	A_66_P132226	NM_025415	3.23407e-08	1.60131e-05	8.81708	-1.56299
95	A_52_P273891	NM_018881	3.24323e-08	1.60131e-05	8.81441	1.45032
96	A_51_P444447	NM_007679	3.29258e-08	1.60958e-05	8.8001	1.42489
97	A_55_P2011410	NM_021517	3.52336e-08	1.70551e-05	8.7359	-2.26877
98	A_52_P24447	NM_024253	3.68916e-08	1.74619e-05	8.69233	-1.93768
99	A_66_P133649	NR_015500	3.69895e-08	1.74619e-05	8.68982	1.80269
100	A_55_P1962747	NM_207105	3.72793e-08	1.74619e-05	8.68242	-2.02966
101	A_55_P1961270	NM_001110320	3.74887e-08	1.74619e-05	8.67711	-1.63921
102	A_51_P452323	NM_016701	4.56282e-08	2.08597e-05	8.49088	-1.39357
103	A_51_P316042	NM_175362	4.67112e-08	2.11589e-05	8.46864	-1.1698
104	A_55_P2142151	NM_001045483	5.15624e-08	2.29355e-05	8.37497	1.5478
105	A_55_P1978424	NM_007536	5.21796e-08	2.30028e-05	8.3637	-1.65595
106	A_51_P396983	NM_175525	5.83636e-08	2.52776e-05	8.25751	-1.16414
107	A_55_P1958597	NM_001316688	6.00034e-08	2.57618e-05	8.23123	1.26491
108	A_55_P1960735	NM_011819	7.69653e-08	3.24793e-05	7.99515	3.01765
109	A_51_P240801	NM_028261	7.83078e-08	3.27658e-05	7.97875	-1.01514
110	A_52_P446625	NM_001024602	8.20402e-08	3.40212e-05	7.93459	1.4078
111	A_55_P2096422	NM_008381	8.26861e-08	3.40212e-05	7.92715	1.10813
112	A_51_P466229	NM_026840	8.35301e-08	3.40844e-05	7.91752	-1.04628
113	A_51_P465350	NM_010745	8.5592e-08	3.46395e-05	7.89439	-1.24972
114	A_51_P185869	NM_175000	8.92147e-08	3.58121e-05	7.85507	-2.49544
115	A_51_P292736	NM_007654	9.25968e-08	3.66952e-05	7.81977	-1.59277
116	A_55_P2124712	NM_145603	9.74413e-08	3.80526e-05	7.7714	-2.31255
117	A_66_P108087	NM_033374	9.78791e-08	3.80526e-05	7.76715	-1.11635
118	A_55_P2031125	NM_019949	1.0089e-07	3.89167e-05	7.73841	-1.51349
119	A_51_P187750	NM_153408	1.06117e-07	4.06156e-05	7.69049	-1.14709
120	A_66_P103716	NM_001193667	1.10576e-07	4.19967e-05	7.65144	-1.11188
121	A_55_P2092085	NM_001190327	1.14425e-07	4.29577e-05	7.61898	-1.00569
122	A_52_P87503	NM_001033981	1.14846e-07	4.29577e-05	7.61549	-2.05515
123	A_55_P2730971	NM_053246	1.21332e-07	4.50424e-05	7.56337	-1.33406
124	A_66_P128963	NM_010006	1.32293e-07	4.81586e-05	7.48131	-3.57668
125	A_51_P484020	NM_134158	1.32652e-07	4.81586e-05	7.47873	-1.1464
126	A_55_P2932214	NM_153679	1.46935e-07	5.29546e-05	7.3817	1.26845
127	A_51_P439326	NM_146011	1.56076e-07	5.58412e-05	7.32443	1.17384
128	A_55_P2796375	NM_008709	1.67539e-07	5.95113e-05	7.25718	-1.8128
129	A_66_P122989	NM_001289716	1.85566e-07	6.44749e-05	7.16019	1.33289
130	A_51_P482711	NM_053272	1.86736e-07	6.44749e-05	7.15423	-1.91409
131	A_52_P653825	NM_029550	1.95102e-07	6.68956e-05	7.11263	-1.89121
132	A_52_P375312	NM_001005421	2.00387e-07	6.82339e-05	7.08727	1.40322
133	A_51_P140641	NM_145570	2.13634e-07	7.17548e-05	7.02651	-1.22691
134	A_51_P302358	NM_008518	2.51377e-07	8.32985e-05	6.8721	-1.69944
135	A_55_P1960291	NM_013769	2.53673e-07	8.34991e-05	6.86346	-1.52249
136	A_55_P1952414	NM_001113214	2.58111e-07	8.38419e-05	6.847	1.25428
137	A_55_P2107502	NM_001081286	2.74046e-07	8.72952e-05	6.79014	1.02915
138	A_52_P497424	ENSMUST00000132601	2.77382e-07	8.77913e-05	6.77865	-1.86057
139	A_52_P56751	NM_008879	2.87305e-07	9.03528e-05	6.74529	-1.08728
140	A_55_P2016105	NM_133753	3.02467e-07	9.37411e-05	6.69647	1.46628
141	A_66_P134479	NM_008131	3.039e-07	9.37411e-05	6.69199	1.17588
142	A_55_P2727080	NM_029805	3.05673e-07	9.37411e-05	6.68646	-1.29738
143	A_55_P2807969	NM_007528	3.1163e-07	9.43952e-05	6.66814	-1.38895
144	A_52_P638459	NM_013653	3.13898e-07	9.45024e-05	6.66126	-1.75535
145	A_55_P2185605	NM_007649	3.22281e-07	9.64381e-05	6.63624	-1.12715
146	A_55_P2830660	NM_020557	3.43471e-07	0.00010216	6.57579	-1.04385
147	A_52_P40504	XR_389234	3.54121e-07	0.000104697	6.5468	1.1881
148	A_55_P2743440	NM_001004468	3.83455e-07	0.000112028	6.47125	1.27101
149	A_52_P87900	NM_183187	3.87533e-07	0.000112553	6.46121	1.84392
150	A_51_P446469	NM_010071	4.07049e-07	0.00011753	6.41457	-1.09666
151	A_52_P641195	NM_001033148	4.21872e-07	0.000121102	6.38061	1.42125
152	A_65_P03606	NM_001163462	4.33413e-07	0.000122985	6.35499	1.28615
153	A_55_P2119985	NM_130862	4.55413e-07	0.000126962	6.30798	1.02094
154	A_51_P165342	NM_007585	4.60075e-07	0.000126962	6.29831	-1.22496
155	A_66_P115886	NM_030220	4.60288e-07	0.000126962	6.29787	1.07689
156	A_52_P683598	NM_207105	4.95212e-07	0.000135837	6.22844	-1.99296
157	A_55_P2101920	NM_001199210	5.12511e-07	0.000139805	6.19585	1.34198
158	A_30_P01021359	chr17:71183978-71185384_F	5.28685e-07	0.000143425	6.16635	1.36334
159	A_51_P104608	NM_030098	5.48105e-07	0.00014788	6.1321	-1.61729
160	A_52_P54261	NM_178936	5.54965e-07	0.000148918	6.12029	-1.05117
161	A_51_P144575	NM_146078	5.961e-07	0.000158236	6.05241	1.13725
162	A_51_P173678	NM_029415	6.04704e-07	0.000159661	6.0388	2.17447
163	A_66_P100853	NM_001177544	6.13822e-07	0.000161207	6.02459	-1.51366
164	A_55_P2002933	NM_008456	6.6504e-07	0.000171055	5.94851	1.55274
165	A_55_P2165869	NM_001287738	6.6518e-07	0.000171055	5.94831	1.20201
166	A_55_P2038262	NM_001164327	6.69239e-07	0.000171207	5.94253	-1.32226
167	A_55_P2077628	NM_001347608	6.76684e-07	0.000172219	5.93203	1.23743
168	A_51_P468558	NM_172623	7.18514e-07	0.000179171	5.87509	-1.1904
169	A_55_P2156731	NM_010382	7.24716e-07	0.000179303	5.86692	-1.89544
170	A_30_P01021863	chr10:69819062-69871640_F	7.26306e-07	0.000179303	5.86484	-2.2113
171	A_55_P1974788	NM_007687	7.30896e-07	0.000179539	5.85886	-1.09186
172	A_55_P2000553	NM_133987	7.36788e-07	0.000179766	5.85124	1.3817
173	A_55_P2317665	NM_007891	7.42744e-07	0.000179766	5.8436	-1.2554
174	A_51_P287069	NM_009825	7.62054e-07	0.000182649	5.81923	-1.24058
175	A_55_P2005475	NM_133670	7.80668e-07	0.000186206	5.79632	1.03137
176	A_51_P199135	NM_009856	7.9067e-07	0.000187685	5.78423	-1.30093
177	A_55_P2744870	ENSMUST00000103291	8.18597e-07	0.000193385	5.75128	-2.07253
178	A_51_P296764	NM_010186	8.48387e-07	0.000199468	5.71734	-1.39972
179	A_51_P233928	NM_008080	8.57894e-07	0.000200747	5.70677	-1.00216
180	A_51_P280947	NM_010654	8.7654e-07	0.000204143	5.68635	-1.60079
181	A_65_P13671	NM_177185	9.09354e-07	0.000209806	5.65146	1.08982
182	A_55_P2103698	NM_015783	9.23009e-07	0.000210984	5.63731	-1.19319
183	A_51_P230103	NM_001012273	9.35412e-07	0.000211858	5.62464	-2.14066
184	A_51_P459477	NM_007729	1.00645e-06	0.000226907	5.55515	-1.82633
185	A_51_P373619	NM_010775	1.0321e-06	0.000230583	5.53126	-2.36375
186	A_51_P480233	NM_026393	1.04591e-06	0.000232617	5.51864	1.20418
187	A_66_P131322	NM_177766	1.08403e-06	0.000240014	5.48465	1.2428
188	A_52_P376214	NM_001037326	1.09488e-06	0.000241334	5.4752	-1.1109
189	A_51_P121891	NM_009008	1.13538e-06	0.000247144	5.44072	-1.26269
190	A_51_P405476	NM_010185	1.13626e-06	0.000247144	5.43999	-1.00088
191	A_55_P2070869	NM_008491	1.1503e-06	0.000248818	5.42833	1.25705
192	A_51_P290074	NM_021272	1.16563e-06	0.000250031	5.41576	-1.955
193	A_51_P378298	NM_026976	1.16979e-06	0.000250031	5.41238	-2.28935
194	A_51_P419286	NM_030060	1.20527e-06	0.000253892	5.38401	-1.47876
195	A_52_P188099	NM_015828	1.20664e-06	0.000253892	5.38293	1.30503
196	A_51_P300506	NM_183405	1.22671e-06	0.000256642	5.36728	1.06557
197	A_55_P2742960	NM_010650	1.23465e-06	0.000257213	5.36115	-1.43839
198	A_55_P1989061	NM_001077364	1.24593e-06	0.000258008	5.35252	1.12959
199	A_55_P2104769	NM_009482	1.29079e-06	0.000265547	5.31894	-1.09852
200	A_51_P509573	NM_013652	1.37923e-06	0.000281397	5.25603	-1.22475
201	A_65_P20683	XR_105056	1.39327e-06	0.000283091	5.24642	-2.32523
202	A_51_P155142	NM_026560	1.44456e-06	0.000291117	5.2121	-1.63633
203	A_52_P324754	NM_026916	1.53689e-06	0.000307216	5.1533	1.04856
204	A_55_P1995205	NM_011623	1.6245e-06	0.000321801	5.10067	-2.25047
205	A_55_P2098995	NM_001025575	1.62941e-06	0.000321801	5.09781	-1.10971
206	A_51_P248857	NM_026597	1.72209e-06	0.000337406	5.0453	-1.20456
207	A_55_P2505725	NM_001077705	1.80077e-06	0.0003477	5.0029	-1.23246
208	A_51_P170807	AB021861	1.80091e-06	0.0003477	5.00283	1.73379
209	A_66_P106836	NM_133809	1.80279e-06	0.0003477	5.00183	-2.14601
210	A_51_P205000	AF000427	1.81538e-06	0.000348765	4.99523	-1.13785
211	A_66_P120419	NM_033078	1.84349e-06	0.000352773	4.98064	-1.36539
212	A_66_P119948	NM_001302619	1.85053e-06	0.000352773	4.97703	-2.13129
213	A_66_P128434	NM_001122733	1.94596e-06	0.000369538	4.92931	-1.4202
214	A_66_P125784	NM_008877	1.96647e-06	0.000371836	4.91936	-2.87717
215	A_52_P16873	NM_178785	1.97312e-06	0.000371836	4.91615	-1.54928
216	A_55_P2023114	NM_153193	2.00176e-06	0.000375311	4.90248	-1.7491
217	A_51_P129480	NM_011124	2.02731e-06	0.000377302	4.89044	-1.01149
218	A_66_P135956	NM_177820	2.03294e-06	0.000377302	4.8878	-1.63123
219	A_55_P2742186	NM_009899	2.04798e-06	0.000377302	4.88081	1.23176
220	A_55_P2004536	NM_010649	2.13132e-06	0.000391195	4.84296	-1.4635
221	A_51_P355820	NM_026999	2.16727e-06	0.000396322	4.82708	1.21832
222	A_51_P278868	NM_010387	2.25659e-06	0.000406202	4.78876	-1.71822
223	A_51_P409694	NM_019976	2.26166e-06	0.000406202	4.78663	1.94872
224	A_55_P2807539	NM_010173	2.34418e-06	0.000419354	4.75262	-1.10959
225	A_55_P2006494	NM_177820	2.52159e-06	0.000448537	4.68339	-1.81275
226	A_66_P122106	NM_053115	2.52549e-06	0.000448537	4.68192	-1.76748
227	A_55_P2093232	NM_080728	2.54674e-06	0.000449849	4.67397	1.85858
228	A_55_P2502702	NM_001167889	2.55109e-06	0.000449849	4.67235	1.01875
229	A_51_P187507	NM_028037	2.66122e-06	0.000465703	4.63225	1.06738
230	A_55_P1981964	ENSMUST00000010286	2.67263e-06	0.000465703	4.62819	-1.10308
231	A_52_P288284	NM_016868	2.72282e-06	0.000471706	4.61054	1.59436
232	A_55_P2014853	LF200760	2.76596e-06	0.000477505	4.59562	1.11983
233	A_65_P08314	ENSMUST00000105502	2.80766e-06	0.000481817	4.58142	1.47814
234	A_55_P1988083	NM_145150	2.81045e-06	0.000481817	4.58048	-2.32388
235	A_51_P264227	NM_001286994	2.91046e-06	0.000495521	4.54731	1.29475
236	A_66_P120837	NM_011623	3.12317e-06	0.000529908	4.48038	-2.32364
237	A_66_P130916	NM_010389	3.1472e-06	0.000530526	4.47311	-1.11695
238	A_51_P397537	NM_029660	3.23785e-06	0.000541918	4.44617	1.59148
239	A_66_P131467	NM_029568	3.42273e-06	0.000564468	4.39349	-1.86373
240	A_55_P2780833	XR_379050	3.44461e-06	0.000564468	4.38745	1.19763
241	A_52_P595871	NM_009993	3.45261e-06	0.000564468	4.38525	-4.10638
242	A_51_P473734	NM_010386	3.5405e-06	0.000576926	4.3614	-1.58705
243	A_66_P118458	NM_013742	3.75297e-06	0.00060358	4.30612	1.10775
244	A_51_P366061	NM_007984	3.81644e-06	0.000609815	4.29021	-1.7436
245	A_51_P493302	NM_133809	4.0178e-06	0.000639919	4.24144	-1.99401
246	A_51_P215559	NM_144869	4.09487e-06	0.000650096	4.22342	-1.40811
247	A_51_P246653	NM_020008	4.25934e-06	0.000669748	4.18607	-1.30579
248	A_66_P121257	BU921852	4.35544e-06	0.000680524	4.16491	-1.14527
249	A_55_P2056493	ENSMUST00000153298	4.48173e-06	0.000693671	4.1378	-1.45571
250	A_51_P207591	NM_013473	4.53304e-06	0.000698351	4.127	1.75314
251	A_30_P01022200	chr17:29183003-29217681_F	4.54026e-06	0.000698351	4.12549	1.76425
252	A_55_P2723014	NM_001012766	4.57965e-06	0.000702222	4.1173	-2.09238
253	A_52_P515769	NM_017378	4.59754e-06	0.000702784	4.1136	-1.09928
254	A_51_P390538	NM_010821	4.71257e-06	0.000715933	4.09017	-1.17931
255	A_51_P105078	NM_011311	4.85058e-06	0.000734639	4.0628	-1.04092
256	A_51_P479818	NM_028894	4.89536e-06	0.000739155	4.05408	1.51635
257	A_51_P481721	NM_016771	4.95674e-06	0.000744135	4.04227	-3.04295
258	A_51_P189733	NM_175250	4.95849e-06	0.000744135	4.04193	-3.12995
259	A_52_P742248	NM_001037725	4.97619e-06	0.000744186	4.03855	1.32345
260	A_51_P389447	NM_026833	5.0677e-06	0.000751389	4.02127	1.02361
261	A_55_P2752103	BB189136	5.16013e-06	0.000760526	4.00413	1.22031
262	A_52_P443705	NM_026531	5.20043e-06	0.000761917	3.99676	1.04181
263	A_55_P2074206	NM_146128	5.30155e-06	0.000772521	3.9785	1.39164
264	A_55_P2179309	NM_001122596	5.33666e-06	0.000772521	3.97224	-1.01588
265	A_52_P381484	NM_133903	5.53885e-06	0.000794986	3.93698	-1.23162
266	A_51_P146149	NM_008437	5.56667e-06	0.000796663	3.93223	-1.99588
267	A_55_P2490774	NM_030180	5.61249e-06	0.000798591	3.92446	1.08599
268	A_55_P2070686	NM_027057	5.87789e-06	0.000829186	3.88065	-1.20058
269	A_55_P2032750	NM_153679	5.93511e-06	0.000834872	3.87147	1.06641
270	A_55_P1963920	NM_001045526	6.01591e-06	0.000843833	3.85865	-1.3723
271	A_51_P313581	NM_007980	6.18701e-06	0.00086293	3.83206	-2.46555
272	A_52_P64707	NM_008260	6.45076e-06	0.000892156	3.79249	-1.85685
273	A_51_P413255	NM_028059	6.5274e-06	0.000900234	3.78129	1.07542
274	A_55_P2085445	NM_054094	6.59888e-06	0.000905037	3.77097	-2.11284
275	A_55_P2157008	NM_053112	6.72213e-06	0.000916847	3.75343	-1.7275
276	A_55_P2113210	NM_028195	6.93464e-06	0.000940634	3.72393	-1.14673
277	A_66_P106146	XR_881117	7.0131e-06	0.000946115	3.71326	1.83122
278	A_55_P2733997	ENSMUST00000194054	7.01337e-06	0.000946115	3.71323	1.78574
279	A_65_P08295	ENSMUST00000219720	7.2867e-06	0.000974996	3.67699	1.18786
280	A_51_P379171	XR_001783320	7.31005e-06	0.000975477	3.67396	1.08081
281	A_52_P517470	ENSMUST00000141105	7.38485e-06	0.00098016	3.66431	-1.06045
282	A_52_P1042732	NM_001101471	7.59463e-06	0.00100047	3.63776	-2.66817
283	A_55_P2039429	NM_007860	7.63038e-06	0.00100047	3.63331	-2.04594
284	A_55_P2025343	NM_001009550	7.63778e-06	0.00100047	3.63239	-3.53907
285	A_51_P253803	NM_001081117	7.63918e-06	0.00100047	3.63222	-2.17835
286	A_51_P451151	NM_026785	7.74567e-06	0.00100906	3.6191	-2.0581
287	A_66_P136186	NM_009516	7.78749e-06	0.00100968	3.614	1.14238
288	A_52_P510877	NM_009743	7.81316e-06	0.00100968	3.61088	1.28417
289	A_55_P2726603	XM_017314122	7.83223e-06	0.00100968	3.60857	-2.35902
290	A_55_P2741198	NM_001302619	7.98065e-06	0.00101818	3.59078	-1.87314
291	A_66_P130124	NM_008646	8.28393e-06	0.00104619	3.55543	-1.87596
292	A_65_P08972	NM_001031814	8.43817e-06	0.00105179	3.53795	1.24968
293	A_66_P101068	NM_001081085	8.47206e-06	0.00105179	3.53415	-2.47324
294	A_55_P2123491	NM_001159407	8.48684e-06	0.00105179	3.5325	-1.32827
295	A_66_P114378	XR_379341	8.75785e-06	0.00107565	3.50272	1.01748
296	A_52_P488427	NM_144520	8.92881e-06	0.00109392	3.4844	-1.8884
297	A_51_P315530	NM_016662	9.03677e-06	0.0011041	3.47301	-1.80392
298	A_55_P1996578	NM_001163215	9.05657e-06	0.0011041	3.47094	1.19415
299	A_55_P2747563	NM_053096	9.52226e-06	0.00115233	3.42344	-1.9188
300	A_51_P161929	NM_027292	9.63707e-06	0.00116338	3.41208	-1.38887
301	A_55_P1986843	LF193897	9.83675e-06	0.00118167	3.39266	1.4236
302	A_55_P2099961	NM_178186	9.94321e-06	0.00118871	3.38246	-1.12099
303	A_55_P2797234	NM_001004140	1.00243e-05	0.0011955	3.37477	2.25106
304	A_51_P123405	NM_009772	1.02666e-05	0.00121282	3.35214	-1.71113
305	A_52_P670026	NM_021384	1.02923e-05	0.00121282	3.34977	-1.14148
306	A_55_P2011573	NM_007975	1.05297e-05	0.00123784	3.32817	-1.32743
307	A_55_P2157586	LF201394	1.08568e-05	0.00127326	3.2992	1.51706
308	A_51_P398603	NM_030025	1.13125e-05	0.00132043	3.26026	2.00066
309	A_51_P255456	NM_009994	1.16444e-05	0.0013496	3.23287	1.47928
310	A_55_P2106039	NM_016693	1.17727e-05	0.00136128	3.22249	1.44492
311	A_30_P01032674	chr6:42659063-42660071_R	1.20084e-05	0.00138529	3.20372	-1.00756
312	A_55_P2081123	NM_018873	1.21372e-05	0.00139504	3.19361	-1.55641
313	A_66_P120380	NM_177820	1.21862e-05	0.00139504	3.1898	-1.56623
314	A_55_P2630896	NM_134072	1.27561e-05	0.0014512	3.14652	-1.46016
315	A_55_P2133220	NM_001013377	1.29013e-05	0.00145764	3.1358	-1.42306
316	A_30_P01018656	chr17:22420025-22457650_F	1.31556e-05	0.00147627	3.11732	-1.0232
317	A_55_P2018061	NM_133238	1.31559e-05	0.00147627	3.11731	-1.60984
318	A_51_P478172	ENSMUST00000103299	1.35841e-05	0.00151399	3.08698	-2.07465
319	A_51_P355753	NM_010430	1.3669e-05	0.0015199	3.08108	-1.08209
320	A_51_P481920	NM_009828	1.36986e-05	0.0015199	3.07903	-1.97796
321	A_55_P2547096	XR_378468	1.38361e-05	0.00153171	3.06958	1.1562
322	A_51_P376138	NM_054094	1.40611e-05	0.00154967	3.05431	-3.07598
323	A_66_P103391	NM_145974	1.44706e-05	0.00158068	3.02713	-1.1231
324	A_66_P109802	NM_001159415	1.46885e-05	0.00159391	3.01298	-4.21151
325	A_52_P440265	XR_390980	1.47708e-05	0.00159932	3.0077	1.23966
326	A_51_P208919	NM_028250	1.54794e-05	0.00165787	2.96334	1.05787
327	A_55_P2066230	NM_001172117	1.59619e-05	0.00170406	2.93429	-1.30337
328	A_52_P382149	NM_007811	1.60973e-05	0.0017129	2.9263	-2.17166
329	A_51_P368009	NM_177733	1.62308e-05	0.0017234	2.91848	-1.50869
330	A_51_P457528	NM_007630	1.62862e-05	0.00172505	2.91526	-1.62877
331	A_55_P1962918	NM_172648	1.63457e-05	0.00172505	2.9118	1.45287
332	A_55_P1960049	NM_027419	1.64483e-05	0.00172879	2.90588	1.00017
333	A_66_P113662	NM_175285	1.64567e-05	0.00172879	2.9054	1.32718
334	A_30_P01021999	chr16:34559623-34560462_R	1.662e-05	0.00174224	2.89606	1.21769
335	A_51_P110471	NM_026993	1.69053e-05	0.00175353	2.87995	-1.15367
336	A_51_P353895	NM_026935	1.71497e-05	0.00176774	2.86637	-1.42609
337	A_52_P140049	NM_178899	1.73157e-05	0.00177779	2.85725	-1.09437
338	A_55_P1970846	NM_008819	1.73191e-05	0.00177779	2.85706	-1.65127
339	A_55_P2046657	NM_007860	1.74675e-05	0.00178694	2.84899	-2.43412
340	A_52_P285024	NM_198247	1.79577e-05	0.00182437	2.8228	-1.224
341	A_55_P1952618	NM_007895	1.80936e-05	0.00183064	2.81567	-1.79769
342	A_55_P1978895	NM_001102474	1.86067e-05	0.00187487	2.78921	-1.75097
343	A_55_P2719424	ENSMUST00000134385	1.88524e-05	0.00189576	2.7768	1.20666
344	A_51_P336599	NM_020574	1.88958e-05	0.00189626	2.77463	-1.07217
345	A_51_P508580	NM_009328	1.92785e-05	0.00193074	2.75566	-1.42193
346	A_52_P98698	NM_010650	1.99188e-05	0.0019828	2.72475	-1.12376
347	A_66_P114663	NM_001029889	1.99822e-05	0.00198511	2.72175	1.12781
348	A_55_P2733332	AK086826	2.02661e-05	0.00200525	2.7084	1.11713
349	A_55_P2743587	NM_175525	2.03254e-05	0.00200709	2.70564	-1.22909
350	A_51_P272023	NM_025786	2.05647e-05	0.00202667	2.69456	-1.6524
351	A_52_P175685	NM_008390	2.0712e-05	0.00203712	2.68781	-1.17737
352	A_55_P2091676	NM_007987	2.15813e-05	0.00210169	2.64893	1.02734
353	A_51_P310398	NM_021028	2.24062e-05	0.00216919	2.61345	1.20277
354	A_51_P303217	NM_026754	2.26397e-05	0.00217792	2.60365	-2.05145
355	A_52_P812648	BB114402	2.26728e-05	0.00217792	2.60227	1.02804
356	A_52_P686785	NM_053247	2.33363e-05	0.00223729	2.57499	1.11836
357	A_55_P2729031	ENSMUST00000208776	2.34845e-05	0.00224442	2.56901	-1.41683
358	A_51_P495581	NM_030682	2.35016e-05	0.00224442	2.56832	-1.28441
359	A_55_P2093286	NM_007470	2.36446e-05	0.00225372	2.56258	1.13867
360	A_55_P1952379	NM_010220	2.40864e-05	0.00228262	2.54508	1.56747
361	A_65_P15133	ENSMUST00000161095	2.46471e-05	0.00232238	2.52332	1.51019
362	A_51_P125135	NM_026410	2.48461e-05	0.00233222	2.51572	-1.43746
363	A_55_P2647724	NM_001161355	2.495e-05	0.00233753	2.51178	-1.77486
364	A_65_P02925	ENSMUST00000022225	2.53039e-05	0.00235035	2.49846	1.05364
365	A_51_P312121	NM_011723	2.53706e-05	0.00235035	2.49597	1.15739
366	A_30_P01017774	chr18:61781410-61788685_R	2.53724e-05	0.00235035	2.4959	1.20294
367	A_55_P2904111	NM_008490	2.5517e-05	0.00235475	2.49053	-1.88716
368	A_65_P20312	NM_008698	2.6402e-05	0.00241374	2.4583	-1.1139
369	A_55_P2169046	NM_146444	2.64806e-05	0.00241374	2.45549	-1.0634
370	A_51_P210310	ENSMUST00000103291	2.64967e-05	0.00241374	2.45491	-1.66975
371	A_52_P360740	NM_001033461	2.67264e-05	0.00242731	2.44676	-2.04459
372	A_55_P2908620	NM_053246	2.70294e-05	0.00244872	2.4361	-1.42197
373	A_55_P2637585	NM_027698	2.73642e-05	0.00246547	2.42447	1.25251
374	A_55_P2852434	ENSMUST00000194376	2.76483e-05	0.00248653	2.4147	-2.03673
375	A_66_P131357	AK050834	2.79502e-05	0.00250852	2.40444	1.44297
376	A_55_P1955517	ENSMUST00000121759	2.79944e-05	0.00250852	2.40294	1.66121
377	A_55_P2929773	NM_009828	2.80853e-05	0.00251192	2.39988	-1.62002
378	A_66_P121288	NM_025355	2.81341e-05	0.00251192	2.39824	-1.16564
379	A_55_P2148748	NM_001111053	2.93484e-05	0.00260406	2.3583	-1.11944
380	A_55_P2719644	ENSMUST00000206732	3.01173e-05	0.00266013	2.33387	1.08646
381	A_55_P2085485	NM_022654	3.0801e-05	0.00270807	2.31266	1.03619
382	A_55_P2735425	NM_019740	3.08247e-05	0.00270807	2.31193	1.06497
383	A_52_P1138659	ENSMUST00000156860	3.08837e-05	0.00270807	2.31012	1.48438
384	A_52_P288050	ENSMUST00000221373	3.12935e-05	0.00272983	2.29767	1.55432
385	A_51_P377948	NM_174960	3.24999e-05	0.00282509	2.26193	-1.09054
386	A_51_P242414	NM_177461	3.30431e-05	0.00285222	2.24627	1.02386
387	A_55_P2262753	AK035477	3.49932e-05	0.00298607	2.19211	1.07861
388	A_51_P183581	NM_011136	3.50171e-05	0.00298607	2.19146	-1.89106
389	A_66_P111628	CK344357	3.53397e-05	0.00300838	2.1828	1.55431
390	A_55_P2907840	NM_053078	3.55255e-05	0.003019	2.17785	-1.13307
391	A_55_P2007326	NM_009997	3.78895e-05	0.00317533	2.11701	-5.60831
392	A_51_P449325	NM_008206	3.7944e-05	0.00317533	2.11565	-1.39841
393	A_52_P398085	NM_001163085	3.867e-05	0.00322516	2.09775	1.36089
394	A_51_P145662	NM_029465	3.92744e-05	0.00326454	2.08311	-1.35531
395	A_55_P2096967	NM_008124	3.95272e-05	0.00328003	2.07705	-2.28137
396	A_55_P2132549	NM_007649	3.99076e-05	0.00330604	2.06801	-1.35334
397	A_51_P136294	NM_021718	4.03047e-05	0.00332776	2.05866	-1.56616
398	A_52_P221067	NM_001101472	4.04749e-05	0.0033285	2.05468	-2.41458
399	A_55_P1999902	ENSMUST00000107229	4.07171e-05	0.00332911	2.04905	1.53493
400	A_66_P110496	XR_001779777	4.12879e-05	0.00335817	2.03591	1.13191
401	A_65_P10491	ENSMUST00000140485	4.17972e-05	0.00338311	2.02433	1.36437
402	A_55_P2727404	AK009214	4.28838e-05	0.00346538	2.0001	-1.17407
403	A_52_P442567	NM_009099	4.31027e-05	0.00347737	1.9953	-1.04252
404	A_51_P359603	NM_013566	4.35182e-05	0.00350517	1.98624	-1.10337
405	A_51_P290626	NM_178747	4.39238e-05	0.00353207	1.97749	-3.47914
406	A_55_P1969861	NM_001289765	4.43112e-05	0.00355743	1.9692	-1.42616
407	A_52_P260676	ENSMUST00000223161	4.50811e-05	0.00360214	1.95294	1.15694
408	A_51_P404463	NM_024283	4.51026e-05	0.00360214	1.95249	-1.76958
409	A_55_P1964648	NM_001037719	4.51599e-05	0.00360214	1.95129	-1.35015
410	A_51_P318856	NM_145935	4.59615e-05	0.00365427	1.93469	-3.03585
411	A_55_P2741185	AF030113	4.82571e-05	0.00381834	1.8887	-1.12315
412	A_66_P114758	NM_145364	4.92633e-05	0.0038628	1.86922	-1.98929
413	A_51_P212682	NM_027290	4.92673e-05	0.0038628	1.86915	-1.54555
414	A_51_P279606	NM_009896	4.93336e-05	0.0038628	1.86788	-1.13558
415	A_51_P489192	NM_015784	4.94012e-05	0.0038628	1.86659	-1.00625
416	A_51_P299454	NM_009743	4.94198e-05	0.0038628	1.86623	1.07897
417	A_51_P207622	NM_021355	4.94448e-05	0.0038628	1.86575	-1.23334
418	A_55_P1984103	NM_010280	4.96403e-05	0.00386987	1.86203	-1.10293
419	A_51_P458230	XM_006523888	5.03886e-05	0.003898	1.84792	1.03072
420	A_55_P2944079	ENSMUST00000191147	5.04481e-05	0.003898	1.8468	-1.47244
421	A_30_P01031526	chr1:175654606-175672031_R	5.07593e-05	0.00391593	1.841	1.28236
422	A_55_P2164629	NM_008973	5.0844e-05	0.00391634	1.83943	-1.37655
423	A_51_P269053	NR_027899	5.13099e-05	0.00394606	1.83082	2.03908
424	A_52_P35048	NM_011340	5.17678e-05	0.00395702	1.82244	-1.24434
425	A_30_P01026869	chr17:79042382-79052046_F	5.21276e-05	0.00397797	1.81591	1.01537
426	A_55_P2116385	NM_183031	5.30027e-05	0.00402609	1.8002	-1.60521
427	A_51_P196726	NM_010582	5.5782e-05	0.00416669	1.752	-2.2167
428	A_51_P256983	NM_016970	5.69345e-05	0.00420527	1.73271	-1.48982
429	A_30_P01033173	chr15:85303728-85304253_F	5.79998e-05	0.00426779	1.71523	1.50036
430	A_30_P01026167	chr1:163527603-163527999_F	5.85699e-05	0.00429983	1.70601	1.11923
431	A_66_P105270	NM_010403	5.86095e-05	0.00429983	1.70537	-2.11723
432	A_55_P2727033	AK005956	5.95503e-05	0.00435591	1.69035	1.65606
433	A_55_P1962209	NM_030712	5.97955e-05	0.00436092	1.68648	-1.27226
434	A_52_P685999	NM_027853	5.99113e-05	0.00436292	1.68465	-3.06115
435	A_52_P143866	NM_008131	6.00867e-05	0.00436701	1.6819	1.1037
436	A_51_P139320	NM_025273	6.0214e-05	0.00436701	1.6799	-1.24524
437	A_55_P2094049	NM_181421	6.02328e-05	0.00436701	1.67961	1.00486
438	A_66_P139252	NR_038152	6.12835e-05	0.00443668	1.6633	1.02448
439	A_52_P261262	NM_144539	6.20334e-05	0.00447129	1.65184	-1.25233
440	A_52_P384574	NM_133774	6.3053e-05	0.00453155	1.63647	-1.1121
441	A_55_P2136776	NM_019878	6.31973e-05	0.00453421	1.63431	-1.67384
442	A_52_P51355	NM_008855	6.32888e-05	0.00453421	1.63295	-1.05524
443	A_52_P246252	NM_007812	6.34115e-05	0.00453421	1.63112	-4.5123
444	A_55_P2009217	NR_004415	6.38731e-05	0.00455075	1.62429	-1.59213
445	A_30_P01019747	chr19:4209657-4210475_R	6.41907e-05	0.00455267	1.61961	-1.63585
446	A_51_P511250	NM_175307	6.43175e-05	0.00455267	1.61775	1.21684
447	A_55_P2018407	NM_011517	6.5752e-05	0.00463115	1.59696	1.13262
448	A_51_P210591	NM_013517	6.59777e-05	0.00463303	1.59373	-1.89681
449	A_66_P104979	NM_001167905	6.60098e-05	0.00463303	1.59327	-1.85153
450	A_51_P483576	ENSMUST00000200235	6.62418e-05	0.00463303	1.58996	-2.40533
451	A_55_P1988358	NM_201226	6.62981e-05	0.00463303	1.58916	1.02667
452	A_55_P2037235	NM_175397	6.63781e-05	0.00463303	1.58803	-1.12028
453	A_55_P2856618	NM_181395	6.66365e-05	0.00463396	1.58436	-1.003
454	A_51_P249104	ENSMUST00000037284	6.70983e-05	0.00465297	1.57785	1.34405
455	A_55_P2802751	NM_001163510	6.72125e-05	0.00465435	1.57625	-1.19694
456	A_30_P01026536	chr1:163508244-163586072_F	6.80459e-05	0.00469888	1.56464	1.05092
457	A_55_P1980998	ENSMUST00000198019	6.88623e-05	0.00471568	1.5534	-1.39157
458	A_65_P17741	ENSMUST00000131472	6.95609e-05	0.00475693	1.54389	1.20449
459	A_55_P2029682	NM_172887	7.09552e-05	0.00483219	1.52519	1.10324
460	A_51_P475523	NM_009764	7.11295e-05	0.00483739	1.52287	-1.08945
461	A_55_P2506540	NM_019740	7.13229e-05	0.00484387	1.52032	1.10829
462	A_51_P184062	NM_019702	7.22455e-05	0.00489979	1.50821	1.43932
463	A_55_P2734308	AK135467	7.34676e-05	0.00495545	1.4924	-1.10415
464	A_55_P2318934	AK004627	7.39008e-05	0.00497787	1.48686	1.34546
465	A_52_P317393	NM_018882	7.68381e-05	0.0051337	1.45014	1.28065
466	A_55_P2729813	NR_027893	7.72296e-05	0.00515288	1.44536	1.28973
467	A_51_P130995	NM_010369	7.87575e-05	0.00523361	1.4269	-2.0286
468	A_52_P95517	NM_001101467	8.12986e-05	0.00536636	1.39699	-3.12706
469	A_55_P2756197	NM_146279	8.19409e-05	0.00539433	1.38958	1.60405
470	A_55_P2027836	NM_020275	8.26085e-05	0.00542382	1.38194	1.0171
471	A_55_P2029962	ENSMUST00000189105	8.33176e-05	0.00546116	1.37389	1.47847
472	A_51_P316935	NM_145980	8.33984e-05	0.00546116	1.37298	1.2981
473	A_55_P1977776	NR_003280	8.54982e-05	0.00555446	1.34956	-1.73959
474	A_55_P2101541	ENSMUST00000050123	8.85064e-05	0.0057348	1.31701	1.83214
475	A_52_P244193	NM_009846	8.95693e-05	0.00578847	1.30577	-1.46101
476	A_52_P133172	ENSMUST00000124563	9.02585e-05	0.00582539	1.29855	1.03241
477	A_51_P291247	NM_008646	9.31082e-05	0.00594712	1.26929	-3.43182
478	A_66_P140525	ENSMUST00000179399	9.47307e-05	0.00598878	1.25303	-1.2748
479	A_55_P2728683	NM_001104525	9.55817e-05	0.00602978	1.24461	-5.03764
480	A_55_P2025006	NM_010115	9.57457e-05	0.00602978	1.243	1.41609
481	A_55_P2017759	NM_001033711	9.63814e-05	0.00605437	1.23677	-1.2432
482	A_66_P109615	NM_013487	9.74051e-05	0.00609541	1.22683	-1.24016
483	A_51_P184728	NM_172546	9.81813e-05	0.00613217	1.21936	1.41543
484	A_55_P2803316	NM_146208	9.83653e-05	0.00613218	1.2176	-1.7429
485	A_51_P266618	NM_010012	9.94206e-05	0.00618236	1.20756	-1.98646
486	A_51_P418295	XM_017316857	0.000102893	0.00635033	1.17525	1.13275
487	A_51_P452768	NM_022434	0.0001055	0.00646271	1.15172	-2.41916
488	A_51_P127718	NM_015825	0.000107384	0.00654293	1.13507	-1.07499
489	A_52_P424871	NM_175357	0.000107472	0.00654293	1.13429	1.04045
490	A_55_P2074035	NM_025325	0.000108877	0.00660403	1.12208	-2.75192
491	A_51_P147942	NM_010512	0.000109095	0.00660917	1.12019	-1.26613
492	A_66_P101536	AK034350	0.000110035	0.00665794	1.11212	1.68983
493	A_55_P2493008	NM_001113558	0.000110455	0.00667514	1.10854	-1.49646
494	A_51_P462385	NM_008061	0.000111145	0.00670866	1.10268	-2.27032
495	A_52_P268802	AK036075	0.000114209	0.00687591	1.07711	1.28752
496	A_55_P2730751	NM_001347156	0.00011432	0.00687591	1.07619	-1.21715
497	A_51_P240041	NM_011458	0.000114334	0.00687591	1.07608	-4.80265
498	A_66_P107760	XR_872938	0.000116584	0.00698572	1.05775	-1.23529
499	A_65_P15195	ENSMUST00000142181	0.000117167	0.00700366	1.05306	1.112
500	A_66_P122155	NM_145514	0.000118351	0.00706584	1.04361	1.1078
501	A_51_P108659	NM_011134	0.000119636	0.00709963	1.03346	-2.84245
502	A_51_P343517	NM_010742	0.000120126	0.00712019	1.02961	-2.26066
503	A_51_P513682	NM_023284	0.000120799	0.00713761	1.02436	-1.92004
504	A_55_P2592137	NM_007860	0.000121038	0.00713761	1.0225	-2.05211
505	A_51_P484842	NM_007493	0.000121143	0.00713761	1.02168	-2.6137
506	A_51_P220681	NM_009657	0.000121579	0.0071407	1.01831	-1.6831
507	A_66_P119621	NM_019911	0.000121629	0.0071407	1.01792	-2.97987
508	A_30_P01025122	chr6:31007184-31007725_R	0.000123475	0.00724044	1.00376	1.51156
509	A_55_P2037585	NM_133977	0.000125655	0.0073421	0.98731	-1.35392
510	A_55_P2738992	ENSMUST00000140809	0.000126265	0.00736033	0.982758	1.15254
511	A_52_P21550	NM_173442	0.000127539	0.00741707	0.973322	1.02542
512	A_55_P2266178	XM_006520477	0.000128214	0.00742516	0.968358	-1.09945
513	A_51_P167360	NM_177081	0.000128242	0.00742516	0.968154	-1.15839
514	A_51_P349213	NM_178165	0.000128351	0.00742516	0.967352	-1.26453
515	A_55_P2129363	AK030255	0.00012858	0.00742516	0.965679	1.00554
516	A_55_P2730556	ENSMUST00000205131	0.000129324	0.00745072	0.960253	1.22279
517	A_55_P2805880	NM_025684	0.00012999	0.00746292	0.95543	-1.45343
518	A_55_P2735420	AK143195	0.000130549	0.00748632	0.951396	-1.04852
519	A_66_P116176	NM_001033346	0.000132171	0.00756175	0.939794	-1.83335
520	A_55_P2112986	NM_010114	0.000132501	0.00756313	0.937447	1.09669
521	A_55_P2714747	ENSMUST00000148925	0.000134188	0.00762888	0.925557	-1.91248
522	A_51_P487555	NM_009854	0.000134271	0.00762888	0.924977	-1.25681
523	A_55_P2751956	XR_385910	0.000135177	0.00765401	0.91866	1.29871
524	A_51_P463846	NM_145545	0.000135458	0.00766106	0.916705	-1.05208
525	A_55_P1975185	NM_009270	0.000140582	0.00786989	0.88182	-1.52419
526	A_52_P69558	BC052510	0.000140585	0.00786989	0.881799	-1.07725
527	A_55_P2011937	NM_001163359	0.000141285	0.00788229	0.87713	-1.5026
528	A_55_P2062991	NM_177024	0.000141582	0.00788992	0.875161	-1.281
529	A_55_P2005956	NM_010115	0.000146004	0.00803957	0.846271	1.5923
530	A_51_P184484	NM_008607	0.000146058	0.00803957	0.845918	-1.81821
531	A_51_P350453	NM_013743	0.000146644	0.00804915	0.842163	1.86755
532	A_30_P01018753	chr7:67111261-67120645_F	0.000146722	0.00804915	0.841663	1.39739
533	A_66_P132979	BC024386	0.000147506	0.00807446	0.836656	-2.71103
534	A_52_P354147	NM_175151	0.000148178	0.00810206	0.832383	1.13728
535	A_51_P249909	NM_010702	0.000148675	0.00812024	0.829238	-2.8846
536	A_52_P20765	NM_134164	0.000149283	0.0081444	0.82541	1.24679
537	A_30_P01018760	chr15:79764481-79809909_R	0.000150438	0.00818932	0.81817	1.14708
538	A_30_P01029853	chr6:31078802-31079644_R	0.000153128	0.00831744	0.801522	1.23389
539	A_55_P1962661	NM_001024719	0.000156427	0.0084317	0.781506	-4.88076
540	A_52_P192664	ENSMUST00000143081	0.000156662	0.00843301	0.780099	1.07805
541	A_52_P471088	NM_146034	0.000156793	0.00843301	0.779312	1.26565
542	A_52_P58283	NM_145983	0.000157413	0.00844959	0.775608	1.46556
543	A_55_P2007630	NM_144926	0.000157444	0.00844959	0.775424	-1.05572
544	A_55_P2061278	NM_010831	0.000159693	0.00855174	0.762102	1.64347
545	A_55_P2054668	NM_001033374	0.000164376	0.00874559	0.734968	1.23786
546	A_51_P243721	AK016435	0.000165476	0.0087736	0.72871	1.50627
547	A_55_P2077548	NM_001004144	0.000166112	0.00879056	0.725108	1.03804
548	A_51_P298023	NM_028094	0.000166343	0.00879338	0.723802	-2.77357
549	A_51_P166648	NM_027627	0.00016869	0.00889838	0.710652	1.23364
550	A_55_P2717154	ENSMUST00000131959	0.000169869	0.00895103	0.704112	1.00386
551	A_51_P157462	NM_009060	0.000174054	0.0091423	0.681268	-3.00689
552	A_55_P1961039	NM_001163689	0.000174828	0.00917317	0.677106	1.34842
553	A_52_P200121	NM_010004	0.000175134	0.00917946	0.675466	-4.26019
554	A_55_P2713995	ENSMUST00000136698	0.000176784	0.00922282	0.666667	1.04437
555	A_51_P434101	NM_022331	0.000177082	0.00922282	0.665085	1.39748
556	A_66_P119534	NM_001033324	0.00018323	0.00947016	0.633059	1.24571
557	A_51_P290191	NM_008243	0.000183522	0.00947016	0.631567	-2.53442
558	A_55_P2192397	AK171382	0.000185616	0.00956639	0.620921	1.07585
559	A_66_P108854	NR_029381	0.000188385	0.00968886	0.60703	-1.26427
560	A_51_P415775	NM_198967	0.000189123	0.00971669	0.603363	1.14605
561	A_51_P256902	NM_031884	0.000189698	0.00972599	0.600516	-2.7213
562	A_51_P244950	NM_001164466	0.000196803	0.0100288	0.566023	-2.77868
563	A_52_P161237	NM_025350	0.000197026	0.0100288	0.564963	-1.57086
564	A_55_P2113673	NM_001043335	0.000197854	0.0100503	0.561027	1.13575
565	A_66_P135285	NM_026346	0.000199297	0.0100811	0.554213	1.17735
566	A_52_P494930	NM_001162999	0.000199431	0.0100811	0.553581	1.06239
567	A_55_P2777540	ENSMUST00000183623	0.000199584	0.0100811	0.552861	-1.07065
568	A_55_P2715236	ENSMUST00000128538	0.000202537	0.0101829	0.53909	1.27941
569	A_65_P07389	ENSMUST00000149852	0.000202939	0.0101829	0.537229	1.19408
570	A_51_P102438	NM_001029867	0.000203606	0.0102059	0.534155	-3.34839
571	A_55_P2119613	NM_001081063	0.000205175	0.010243	0.526956	-1.45711
572	A_51_P273679	NM_028772	0.000208202	0.0103522	0.513221	-3.47761
573	A_55_P2628060	ENSMUST00000133816	0.000211615	0.010457	0.497978	1.47287
574	A_51_P514035	NM_010780	0.00021218	0.010457	0.495477	-1.48233
575	A_55_P2716672	ENSMUST00000190689	0.000212312	0.010457	0.494894	1.53133
576	A_30_P01021534	chr14:28218945-28241903_R	0.000212635	0.010457	0.493469	1.05365
577	A_55_P2018017	NM_009425	0.000213107	0.0104696	0.491391	-1.19417
578	A_66_P101466	NM_007742	0.000213816	0.010494	0.488277	-1.35793
579	A_30_P01025143	chr1:163528200-163528398_F	0.000214303	0.010497	0.486145	1.03878
580	A_51_P394115	NM_023383	0.000214833	0.010497	0.483827	-3.92168
581	A_51_P327570	XM_001473318	0.00021508	0.010497	0.482751	1.1064
582	A_55_P2032718	NM_010651	0.00021517	0.010497	0.48236	-1.12451
583	A_55_P2739117	ENSMUST00000220963	0.000215338	0.010497	0.48163	1.39862
584	A_55_P2100949	ENSMUST00000060930	0.000215843	0.0105099	0.479432	-1.57372
585	A_52_P534583	NM_133245	0.000219375	0.0106609	0.464217	-2.19471
586	A_55_P2186282	NM_001031851	0.000220507	0.0106843	0.459396	-2.32036
587	A_51_P176893	NM_133212	0.000226607	0.0108521	0.43382	1.4899
588	A_51_P415220	NM_009517	0.000233976	0.0111294	0.403832	1.72969
589	A_51_P503797	NM_178611	0.000235019	0.0111575	0.399663	-1.135
590	A_55_P2733002	AK082607	0.000235429	0.0111663	0.398029	1.16641
591	A_52_P28379	NM_008546	0.000237728	0.0112537	0.388924	-1.19459
592	A_51_P446570	NM_130452	0.000239096	0.0113076	0.383549	-1.97684
593	A_52_P30632	NM_027040	0.000239724	0.0113264	0.381094	1.45863
594	A_66_P100958	NM_027089	0.0002416	0.0113933	0.373788	1.24442
595	A_55_P2081840	NM_001278259	0.000243886	0.0114901	0.364966	-1.21631
596	A_30_P01023048	chr17:26911397-26917047_R	0.000244374	0.0115021	0.363094	1.06911
597	A_55_P2063654	NM_001012323	0.000245205	0.0115302	0.359916	-3.55986
598	A_55_P2058433	NM_001039555	0.000247022	0.0116046	0.352998	-4.75274
599	A_65_P05809	NM_001313724	0.000248308	0.0116476	0.348135	-1.00869
600	A_52_P139438	NM_001159743	0.000248736	0.0116476	0.346521	1.37383
601	A_55_P2569116	BY471640	0.00025197	0.0117476	0.334425	-1.09106
602	A_52_P987557	AK053624	0.000255308	0.0118251	0.322096	-1.21054
603	A_65_P08211	BU502925	0.000258414	0.0119354	0.310773	1.22155
604	A_55_P1985808	NM_019930	0.000261367	0.012038	0.300131	1.13502
605	A_55_P2078370	NM_153171	0.000264391	0.0121546	0.289362	-1.40059
606	A_55_P2733362	ENSMUST00000030560	0.0002669	0.0122038	0.280517	1.12261
607	A_51_P368823	NM_010346	0.000268411	0.0122369	0.275232	-1.74525
608	A_52_P349182	NM_019691	0.000277123	0.0125414	0.245331	-1.60688
609	A_55_P2359436	AK020890	0.000278232	0.0125464	0.241593	1.00805
610	A_55_P2071513	ENSMUST00000179673	0.000281683	0.0126435	0.230055	1.34612
611	A_51_P285206	NM_013487	0.000283659	0.0126811	0.223513	-1.26177
612	A_55_P2067031	NM_001310735	0.000284683	0.0127071	0.22014	-2.45011
613	A_51_P494293	NR_024325	0.000286203	0.0127398	0.215157	1.64376
614	A_51_P190111	NM_008566	0.000286847	0.0127478	0.213051	-1.00129
615	A_52_P299771	NM_007535	0.000287977	0.0127865	0.209372	-1.18376
616	A_30_P01031350	chr10:69669025-69686275_F	0.000288998	0.0128203	0.206061	-1.51197
617	A_55_P2597698	NM_010406	0.000289765	0.0128206	0.203579	-2.67704
618	A_52_P402127	ENSMUST00000154733	0.000289783	0.0128206	0.203521	-1.81903
619	A_51_P438083	NM_144512	0.000290101	0.0128223	0.202496	-1.60085
620	A_52_P343853	ENSMUST00000128616	0.000290476	0.0128223	0.201288	1.13995
621	A_55_P2757442	NM_010807	0.00029577	0.0130024	0.184387	-1.00654
622	A_52_P398989	NM_139200	0.000299008	0.0130996	0.174199	-1.55216
623	A_52_P199035	AK042637	0.000302698	0.013226	0.162725	2.28397
624	A_51_P305052	NM_172900	0.000305388	0.0132731	0.154447	-1.08078
625	A_51_P209327	NM_013912	0.000310519	0.0134605	0.138861	-1.12129
626	A_51_P198675	NM_138951	0.000315965	0.0136131	0.122598	-3.20121
627	A_55_P1971237	NM_001039544	0.000315967	0.0136131	0.122591	-4.12451
628	A_55_P2797657	NM_175201	0.000318742	0.0136848	0.114416	1.17485
629	A_51_P391485	NM_008406	0.00032208	0.0137802	0.104671	-2.076
630	A_51_P483544	NM_013930	0.000331538	0.0141237	0.0776091	-1.34452
631	A_52_P55772	NM_009325	0.000332606	0.014157	0.0745999	-1.09393
632	A_55_P2816694	NM_008538	0.000334492	0.014225	0.0693137	-1.01641
633	A_55_P2097340	NM_145621	0.000334845	0.0142278	0.0683268	-2.07891
634	A_55_P2208579	NM_194268	0.00033904	0.0143443	0.0566893	-1.82335
635	A_51_P103222	NM_028064	0.000340595	0.0143977	0.0524116	-1.03631
636	A_52_P550393	ENSMUST00000190073	0.000341641	0.0144101	0.0495431	-1.99164
637	A_51_P430950	NM_009041	0.000343795	0.0144587	0.0436689	1.06083
638	A_55_P2003824	NM_009714	0.000348004	0.0145712	0.0322947	-3.41813
639	A_66_P122860	NM_001161433	0.000350099	0.0146366	0.0266832	1.48944
640	A_51_P128575	NM_011681	0.000352144	0.0146797	0.0212396	-5.86028
641	A_66_P108659	ENSMUST00000029456	0.000352319	0.0146797	0.0207764	-1.27572
642	A_51_P257712	ENSMUST00000219092	0.000354366	0.0147153	0.0153622	-1.33358
643	A_66_P103727	AK040358	0.000355934	0.014768	0.0112354	1.07331
644	A_52_P158546	NM_029736	0.000358282	0.0148529	0.00509022	-1.02383
645	A_52_P475080	NM_029847	0.000359978	0.0148902	0.000676674	-1.15794
646	A_52_P60194	NM_007576	0.00036031	0.0148902	-0.00018316	-3.10154
647	A_55_P2915339	NM_172407	0.000361548	0.0149132	-0.00339021	1.17581
648	A_52_P322523	ENSMUST00000131251	0.000363247	0.0149334	-0.00777017	1.39548
649	A_55_P2052794	ENSMUST00000152358	0.000365059	0.0149766	-0.0124208	1.05537
650	A_51_P455338	NM_053113	0.000366756	0.0150275	-0.0167525	-1.30769
651	A_51_P461665	NM_008599	0.000372998	0.0152076	-0.0325221	-1.38647
652	A_52_P463220	ENSMUST00000147074	0.000381216	0.0154915	-0.0528812	-1.97035
653	A_52_P300451	NM_053085	0.000383775	0.0155699	-0.0591308	1.77584
654	A_52_P425839	NM_181596	0.000384947	0.0155918	-0.0619791	1.12388
655	A_66_P124858	NM_001024474	0.000391746	0.0157765	-0.0783301	-1.1229
656	A_66_P130052	ENSMUST00000161564	0.000396872	0.0159226	-0.0904727	1.16355
657	A_51_P245503	NM_152811	0.000398598	0.0159485	-0.0945254	-1.6272
658	A_55_P2870554	NM_183135	0.000399981	0.0159908	-0.0977605	1.16868
659	A_51_P140803	NM_020495	0.000402815	0.0160781	-0.104353	-4.44491
660	A_51_P395856	NM_144856	0.000405822	0.0161545	-0.111296	-1.18037
661	A_66_P113539	NM_023665	0.000408984	0.0162092	-0.118543	1.14032
662	A_55_P2101021	NM_133892	0.000409042	0.0162092	-0.118676	1.51038
663	A_66_P106131	NM_011315	0.000409054	0.0162092	-0.118704	2.34682
664	A_30_P01033296	chr16:34524589-34573439_R	0.000413729	0.016342	-0.129314	1.33115
665	A_55_P2069935	NM_052823	0.000424219	0.0166896	-0.152688	-1.08456
666	A_52_P972003	NR_038011	0.000428081	0.0167746	-0.161147	1.30289
667	A_51_P322396	NM_207216	0.000431673	0.0168752	-0.168945	-2.28688
668	A_55_P2740271	NM_011739	0.000433671	0.0169399	-0.173257	-1.08198
669	A_51_P134812	NM_026929	0.000445092	0.0172903	-0.197515	1.18002
670	A_55_P2715422	ENSMUST00000151134	0.000447457	0.0173548	-0.202459	1.08038
671	A_51_P134142	NM_145499	0.000451496	0.0174274	-0.210844	-4.11399
672	A_51_P474701	NM_019395	0.000452032	0.0174274	-0.211952	-4.10019
673	A_55_P2015541	NM_016868	0.000452875	0.0174281	-0.21369	2.3603
674	A_30_P01031289	chr1:6181200-6204300_R	0.000464292	0.0177843	-0.236919	-1.11182
675	A_30_P01017559	chrX:8898275-8909200_F	0.000467125	0.0178789	-0.242592	1.28075
676	A_55_P2257341	NR_037963	0.000475128	0.0181173	-0.258438	-1.0098
677	A_51_P111192	NM_010005	0.000477808	0.0182032	-0.263684	-3.39979
678	A_51_P189442	NM_011996	0.00047934	0.018237	-0.26667	-2.38821
679	A_55_P1954598	NM_181421	0.00048096	0.018237	-0.269816	1.0359
680	A_55_P2805248	NM_147093	0.000481287	0.018237	-0.27045	-1.1456
681	A_52_P249672	AK014716	0.00048202	0.018237	-0.271868	1.32047
682	A_65_P12334	BB162508	0.000484584	0.0182919	-0.276816	1.67372
683	A_55_P2073694	NM_001033248	0.000489634	0.0184122	-0.286483	-1.13161
684	A_55_P1977418	NM_153598	0.000491758	0.0184639	-0.290521	-3.45241
685	A_66_P130671	NR_037987	0.000498046	0.0186574	-0.302366	-1.09419
686	A_51_P267063	NM_144845	0.000498471	0.0186592	-0.303162	-2.9001
687	A_55_P2424060	NR_045713	0.000509084	0.0188409	-0.322803	1.80961
688	A_52_P96847	NM_001195596	0.000516284	0.0190516	-0.335896	-1.66236
689	A_52_P602406	ENSMUST00000140497	0.000517841	0.0190789	-0.338702	1.45297
690	A_55_P2745580	ENSMUST00000173228	0.000523217	0.0191927	-0.348328	-1.13019
691	A_55_P2776554	XM_006528355	0.000523972	0.0192061	-0.349671	1.48635
692	A_52_P669005	NM_023624	0.000526173	0.0192725	-0.353579	-1.29401
693	A_55_P2342030	AK138162	0.000527504	0.0193069	-0.355932	1.06817
694	A_55_P1962404	NM_201410	0.000532661	0.0194267	-0.365	-1.22509
695	A_55_P2486634	NM_001243857	0.000538722	0.0195293	-0.375543	1.14385
696	A_51_P503883	NM_001081333	0.000540017	0.0195587	-0.377781	-1.11519
697	A_51_P487999	NM_028232	0.000541028	0.0195635	-0.379524	-1.56854
698	A_51_P412027	NM_030712	0.000541251	0.0195635	-0.379907	-1.05108
699	A_51_P116651	NM_019759	0.000545389	0.0196699	-0.387004	-1.15907
700	A_51_P103706	NM_007815	0.000550805	0.0198217	-0.39621	-4.74571
701	A_55_P1998416	NM_001271676	0.000555424	0.0199472	-0.403991	-1.16649
702	A_55_P2798063	NM_001162500	0.000558171	0.0199922	-0.408586	-1.13191
703	A_51_P485756	NM_024435	0.000558266	0.0199922	-0.408746	-1.3763
704	A_51_P267700	NM_026860	0.000559187	0.0199922	-0.41028	-1.15953
705	A_55_P2224431	AK018162	0.000568977	0.0202105	-0.426447	1.02126
706	A_52_P543684	NM_010644	0.000573042	0.0203111	-0.433078	1.78649
707	A_52_P1172265	NR_040430	0.000574177	0.0203222	-0.434921	1.99925
708	A_55_P2155401	NM_001080942	0.000576655	0.0203661	-0.438931	-1.98339
709	A_66_P110662	ENSMUST00000101534	0.000581657	0.0204999	-0.446975	-1.12693
710	A_55_P2023542	NM_007719	0.000583227	0.0205248	-0.449486	-1.19861
711	A_52_P556433	NM_007586	0.000585274	0.0205822	-0.452749	-2.25178
712	A_55_P1990500	NM_010767	0.000589565	0.0206595	-0.45955	-1.83269
713	A_66_P110185	NM_001024604	0.000599538	0.0208903	-0.47517	1.53372
714	A_55_P2126870	ENSMUST00000107009	0.000602379	0.020945	-0.479571	1.09626
715	A_55_P2070992	NM_009657	0.000620661	0.0214148	-0.507404	-1.40902
716	A_55_P2739651	ENSMUST00000222766	0.000622995	0.0214503	-0.510897	-1.42882
717	A_55_P2081273	NM_001081141	0.000625327	0.0215006	-0.514374	-1.84965
718	A_52_P191210	NR_033299	0.000626347	0.0215057	-0.51589	1.03909
719	A_55_P2127243	NM_010781	0.00063749	0.0217522	-0.532302	-1.00003
720	A_51_P174961	NM_007972	0.000638382	0.0217676	-0.533603	-2.65475
721	A_52_P62489	ENSMUST00000123254	0.000642702	0.0218338	-0.539879	-1.15788
722	A_51_P513460	NM_015780	0.000644099	0.0218338	-0.541899	-2.53259
723	A_66_P137299	AK076740	0.000652377	0.0220318	-0.553782	-1.41487
724	A_66_P119917	XR_376099	0.000653385	0.0220507	-0.555218	-1.50421
725	A_55_P2250164	NM_033583	0.000661002	0.0222621	-0.566001	1.2538
726	A_51_P295967	NM_001042768	0.000661002	0.0222621	-0.566001	-3.36309
727	A_55_P2081560	NM_172674	0.000662517	0.022298	-0.568131	1.12695
728	A_55_P2048775	NM_172794	0.000666694	0.0223723	-0.573978	-1.04025
729	A_51_P496905	NM_007686	0.000667148	0.0223723	-0.574611	-2.84522
730	A_51_P460332	NM_007385	0.00066835	0.0223723	-0.576286	-3.95885
731	A_55_P2519475	NM_001001495	0.000670042	0.0223946	-0.578638	1.00222
732	A_55_P1999057	NM_001080809	0.000672747	0.0224434	-0.582385	-3.67364
733	A_51_P205385	NM_009474	0.000676751	0.0224858	-0.587906	-3.77147
734	A_66_P131342	NM_029269	0.000679643	0.0225515	-0.591871	-2.64031
735	A_66_P110240	NR_003624	0.000683867	0.0226764	-0.597633	-1.54768
736	A_55_P2003266	NM_183187	0.000691123	0.0228251	-0.607449	1.06535
737	A_51_P464182	NM_133653	0.000697217	0.0229608	-0.615613	-4.04552
738	A_51_P440238	NM_027819	0.000698195	0.0229665	-0.616917	-1.18045
739	A_51_P133792	NM_001290624	0.00070105	0.0230144	-0.620711	1.01371
740	A_66_P129022	ENSMUST00000137809	0.000716083	0.02334	-0.640439	-2.11685
741	A_55_P2058514	NM_001160142	0.000719429	0.0234015	-0.644772	-1.58121
742	A_55_P2805463	ENSMUST00000212133	0.000723353	0.0234966	-0.649829	1.04076
743	A_55_P2102275	ENSMUST00000095637	0.000730773	0.0236443	-0.659316	1.68212
744	A_51_P100625	NM_133996	0.000731555	0.0236541	-0.66031	-2.55059
745	A_55_P2185504	NM_010767	0.000735236	0.023742	-0.664976	-1.73326
746	A_51_P408082	NM_009692	0.000738395	0.0237973	-0.66896	-4.52181
747	A_51_P439210	NM_172805	0.000746449	0.0240255	-0.679043	-1.32472
748	A_51_P204160	ENSMUST00000130149	0.000748623	0.0240798	-0.681746	2.29153
749	A_55_P2139318	ENSMUST00000219158	0.000756948	0.0243001	-0.692023	1.09852
750	A_55_P2006261	NM_008469	0.000758055	0.0243161	-0.693381	-2.61979
751	A_51_P171711	NM_020263	0.000758433	0.0243161	-0.693844	1.0471
752	A_55_P2129354	NM_153510	0.000768571	0.0245166	-0.706183	-1.02064
753	A_55_P2092030	NM_010011	0.000769219	0.0245166	-0.706966	-2.17343
754	A_55_P2009857	NAP114927-1	0.000777759	0.0246635	-0.717223	1.3892
755	A_52_P662244	NM_001012310	0.000780409	0.0247076	-0.720384	-1.1133
756	A_51_P384515	NM_145949	0.000787284	0.0248538	-0.728532	-1.46983
757	A_55_P2061219	NM_198672	0.000795084	0.025036	-0.73769	-4.96005
758	A_51_P468140	NM_008223	0.000797504	0.0250802	-0.740512	-2.14707
759	A_55_P2136906	NM_009514	0.000801848	0.0251401	-0.745559	-1.62087
760	A_51_P344376	NM_013533	0.000802757	0.0251493	-0.74661	-1.03836
761	A_55_P2174987	NM_145365	0.000803646	0.0251612	-0.747639	-2.56379
762	A_52_P104824	NM_019670	0.00080654	0.0252358	-0.750977	-1.2646
763	A_55_P2084851	A_55_P2084851	0.000812327	0.0253847	-0.757617	1.2588
764	A_55_P2042319	NM_023623	0.0008172	0.0254275	-0.763171	-1.81586
765	A_66_P116192	NM_007976	0.000817508	0.0254275	-0.763521	-1.52987
766	A_51_P368894	NM_008262	0.000823293	0.0255335	-0.77007	-1.20969
767	A_55_P2733022	XR_001782149	0.000827926	0.0256308	-0.77528	1.79785
768	A_51_P385099	NM_013693	0.000828508	0.0256308	-0.775932	-1.37886
769	A_51_P282179	NM_020009	0.000830955	0.0256736	-0.778671	1.00324
770	A_51_P279639	NM_146007	0.000831452	0.0256736	-0.779226	-1.18719
771	A_30_P01028082	chr10:97196521-97207471_R	0.000834588	0.0257222	-0.782722	1.21935
772	A_51_P333923	NM_133681	0.000850917	0.0261438	-0.80071	-1.72755
773	A_55_P2100108	NM_011749	0.000854398	0.0261532	-0.8045	1.01137
774	A_55_P1989658	NM_013797	0.000868631	0.0264903	-0.819835	-1.90924
775	A_51_P286737	NM_011333	0.000871053	0.0265478	-0.82242	-1.07973
776	A_30_P01030601	chr5:121784419-121792814_F	0.000882084	0.026719	-0.834099	1.52256
777	A_52_P469956	NM_178404	0.000889543	0.026879	-0.841913	1.3151
778	A_55_P2735785	ENSMUST00000203485	0.000898994	0.0270487	-0.851719	1.32566
779	A_55_P2749548	NM_010001	0.000900466	0.0270765	-0.853237	-4.57954
780	A_66_P107486	BY742307	0.000904597	0.0271841	-0.857483	1.25208
781	A_51_P154485	NM_145141	0.000911601	0.0272975	-0.86464	-1.19712
782	A_52_P232508	NM_001039544	0.000912435	0.0272975	-0.865488	-5.14393
783	A_66_P124449	AF009246	0.000912654	0.0272975	-0.865711	1.25449
784	A_66_P110632	NM_010720	0.000912791	0.0272975	-0.865849	1.06367
785	A_51_P325664	NM_146927	0.000919775	0.0274731	-0.872921	-1.38035
786	A_55_P2178553	NM_001305585	0.000927012	0.0276145	-0.880191	-1.97997
787	A_51_P159453	NM_009252	0.000928654	0.0276213	-0.881833	1.06387
788	A_52_P473966	NM_134090	0.000930003	0.0276448	-0.883179	-1.07747
789	A_55_P2720535	ENSMUST00000163054	0.000931333	0.027651	-0.884504	1.12426
790	A_52_P190647	NM_016662	0.000935049	0.0276781	-0.888198	-1.58437
791	A_51_P189082	NM_030611	0.000940422	0.0278038	-0.893512	-4.88373
792	A_55_P1955532	NM_001289509	0.000951658	0.0280385	-0.904527	-2.0452
793	A_51_P151214	NM_133882	0.000958533	0.0282042	-0.911203	-2.20616
794	A_66_P117787	ENSMUST00000172367	0.000959509	0.0282161	-0.912146	-1.2318
795	A_66_P120472	NM_001271478	0.000963201	0.028291	-0.915708	-1.153
796	A_51_P482051	NM_007820	0.00096643	0.0283472	-0.918811	-3.07365
797	A_55_P2480847	NM_001242953	0.000967963	0.0283472	-0.92028	-1.08273
798	A_51_P456721	NM_013478	0.000968716	0.0283472	-0.921002	-3.64117
799	A_51_P435363	NM_010719	0.000969032	0.0283472	-0.921304	1.14127
800	A_55_P2162870	ENSMUST00000112513	0.000981259	0.0285655	-0.932929	-1.17987
801	A_30_P01033392	chr8:91569369-91594119_R	0.000989672	0.0286973	-0.940844	1.06367
802	A_55_P2216079	AK053276	0.000998253	0.0288401	-0.948847	1.04441
803	A_55_P2087607	NM_001276248	0.00100293	0.0289095	-0.953175	1.40302
804	A_66_P120828	NM_001077202	0.00100796	0.0290017	-0.957816	-1.13535
805	A_30_P01033357	chr3:21964899-21974885_F	0.00102761	0.0293149	-0.97571	-1.552
806	A_55_P2329973	NR_040524	0.00103275	0.0294067	-0.980336	1.22548
807	A_51_P101545	NM_019447	0.00103623	0.0294888	-0.983454	-2.03382
808	A_52_P487040	ENSMUST00000128133	0.00103715	0.029498	-0.984277	-1.25327
809	A_51_P219266	NM_027902	0.00104589	0.029661	-0.99205	-2.45865
810	A_51_P358012	NM_009253	0.00104823	0.0296933	-0.994122	-3.46501
811	A_51_P246627	NM_028547	0.00105523	0.0298061	-1.00029	-1.26637
812	A_55_P2746459	NM_011580	0.00105796	0.0298489	-1.00268	-1.04934
813	A_55_P1990849	NM_133865	0.00106411	0.0300028	-1.00805	1.01248
814	A_55_P2145224	ENSMUST00000200235	0.00107815	0.0303632	-1.02019	-1.88346
815	A_51_P193813	NM_010196	0.00108857	0.0305298	-1.0291	-3.63453
816	A_51_P411253	NM_011063	0.00109108	0.0305735	-1.03124	-1.23977
817	A_55_P2120897	BG100880	0.00109293	0.0305735	-1.0328	-1.07201
818	A_52_P535484	NM_029000	0.0010994	0.0307198	-1.03827	-1.13821
819	A_55_P2763530	NM_001271843	0.00110062	0.0307365	-1.0393	-2.35361
820	A_55_P2537396	XR_866647	0.00110254	0.0307512	-1.04091	1.68838
821	A_51_P184949	NM_021489	0.00110302	0.0307512	-1.04131	-3.12854
822	A_52_P477649	NR_027875	0.00110622	0.0308056	-1.04399	1.288
823	A_55_P1964325	NM_030599	0.00112221	0.0311632	-1.05729	-1.00812
824	A_66_P119899	AK047585	0.00112328	0.0311753	-1.05817	1.04814
825	A_55_P2079079	NM_009844	0.00112728	0.0312534	-1.06146	-1.41258
826	A_55_P2500448	NM_001289739	0.00113283	0.0313503	-1.066	1.09008
827	A_51_P453909	NM_007817	0.0011356	0.0313902	-1.06827	-2.84812
828	A_52_P382886	NM_008125	0.00113675	0.0313902	-1.0692	-2.45511
829	A_55_P2157250	NM_010277	0.00114132	0.0314812	-1.07291	-1.02228
830	A_66_P120713	NM_145629	0.00114507	0.0314968	-1.07595	-1.04338
831	A_55_P2053933	NM_008259	0.00116041	0.0318124	-1.08827	-1.26304
832	A_51_P170959	ENSMUST00000033822	0.00118353	0.032267	-1.10653	-2.47874
833	A_55_P1971006	NM_029821	0.00122365	0.0332324	-1.13738	-1.44646
834	A_55_P2065671	NM_172301	0.00122634	0.0332454	-1.13941	-1.93338
835	A_66_P133314	BC004802	0.00122679	0.0332454	-1.13975	-1.31031
836	A_55_P2715725	ENSMUST00000130302	0.00122739	0.0332454	-1.1402	1.3462
837	A_51_P301367	NM_172435	0.00123261	0.0333474	-1.14413	-1.03681
838	A_51_P302890	ENSMUST00000029485	0.00123422	0.0333725	-1.14533	-1.75668
839	A_55_P1998471	NM_001281852	0.0012538	0.0337173	-1.15989	1.04554
840	A_51_P145132	NM_010779	0.0012564	0.0337507	-1.16181	-1.19524
841	A_52_P40293	NM_013547	0.0012629	0.0338882	-1.16658	-2.76182
842	A_51_P487818	NM_017399	0.00126679	0.0339558	-1.16942	-3.98701
843	A_55_P2139276	NM_199059	0.00126936	0.0340027	-1.17129	-1.13644
844	A_51_P117881	NM_153069	0.00127163	0.0340045	-1.17295	-1.79092
845	A_55_P2045755	NM_001134480	0.00127862	0.0341133	-1.17802	-1.24429
846	A_52_P259817	NM_029692	0.00127888	0.0341133	-1.17821	-1.68498
847	A_52_P274273	NM_001302380	0.00128296	0.0341667	-1.18115	1.03512
848	A_52_P467232	NM_134103	0.00129178	0.0342947	-1.18748	-1.25346
849	A_55_P2714166	ENSMUST00000167677	0.00129194	0.0342947	-1.1876	1.5087
850	A_55_P1984830	NM_145594	0.00130015	0.0343759	-1.19346	-1.69726
851	A_55_P2117187	NM_146969	0.0013009	0.0343759	-1.19399	1.60096
852	A_52_P499128	ENSMUST00000115786	0.00130318	0.0344081	-1.19561	1.11599
853	A_51_P303160	NM_007482	0.00130696	0.0344159	-1.19829	-2.83212
854	A_55_P2510059	NR_029441	0.00131276	0.0344937	-1.20238	1.2672
855	A_51_P131315	NM_027997	0.00131341	0.0344937	-1.20284	-1.4381
856	A_55_P2132034	AK079718	0.00131924	0.0345916	-1.20693	-1.1764
857	A_55_P2020477	NM_134144	0.00132873	0.0347299	-1.21356	-4.68475
858	A_55_P2181665	AK081017	0.00133863	0.0349332	-1.22042	1.55051
859	A_51_P409010	NM_016685	0.0013533	0.0352043	-1.23049	-1.4749
860	A_55_P2914090	NM_001126315	0.00138307	0.0358091	-1.2506	-1.37987
861	A_55_P2412349	NM_008455	0.00139037	0.0359225	-1.25546	-1.4139
862	A_55_P2601194	ENSMUST00000149995	0.00139498	0.0360025	-1.25852	-1.59899
863	A_55_P2116272	NM_010002	0.00139798	0.0360062	-1.26051	-2.51268
864	A_55_P2007381	XR_378288	0.00143046	0.0366514	-1.28172	-1.12441
865	A_55_P2806916	AK087340	0.00144525	0.0369512	-1.29122	2.11412
866	A_51_P204247	NM_146148	0.00144605	0.0369512	-1.29174	-1.59842
867	A_52_P156533	NM_029440	0.00144764	0.0369512	-1.29275	-1.3524
868	A_55_P2553386	XR_388714	0.00144814	0.0369512	-1.29307	1.02163
869	A_51_P366811	NM_007470	0.00145248	0.0369855	-1.29583	1.42615
870	A_30_P01018133	chr1:71939741-71947891_F	0.00145941	0.0370474	-1.30023	-1.32595
871	A_55_P2073557	NM_009512	0.00147049	0.0371947	-1.30721	-4.0687
872	A_66_P122409	CB590766	0.00147986	0.0372628	-1.31308	1.16176
873	A_52_P395280	NM_001033346	0.00148073	0.0372628	-1.31362	-1.51061
874	A_55_P2012071	ENSMUST00000101619	0.00148729	0.0374018	-1.3177	1.31895
875	A_52_P362805	NM_198033	0.00149468	0.0375181	-1.32227	1.26285
876	A_51_P369200	NM_028109	0.00150485	0.0376918	-1.32853	-1.26565
877	A_52_P416756	NM_033075	0.00151099	0.0377617	-1.33229	-1.24021
878	A_55_P2730377	XR_869176	0.00151371	0.0378037	-1.33395	1.19643
879	A_55_P2715819	ENSMUST00000185984	0.00151996	0.0379022	-1.33775	-1.24564
880	A_55_P2321453	AK153817	0.00152172	0.0379078	-1.33882	1.30765
881	A_66_P140879	XR_866414	0.00154059	0.0382813	-1.35019	-1.07657
882	A_55_P2122604	NM_007621	0.00154976	0.0383548	-1.35567	-1.04442
883	A_52_P292404	NM_080434	0.00155342	0.0384068	-1.35785	-3.57807
884	A_65_P01882	NM_010603	0.00156337	0.0385948	-1.36374	1.09017
885	A_30_P01031108	chr9:65651848-65652920_R	0.0015741	0.0387822	-1.37005	1.20291
886	A_55_P2227217	AK040963	0.00158015	0.038873	-1.37359	-1.93736
887	A_30_P01028983	chr18:35142575-35269099_F	0.00160584	0.0393516	-1.38847	-1.13409
888	A_30_P01032226	chr7:66562376-66579519_R	0.0016172	0.0395089	-1.39497	1.1292
889	A_65_P03958	ENSMUST00000164127	0.00165803	0.0401291	-1.41796	1.01557
890	A_65_P17344	ENSMUST00000185619	0.00168784	0.0405722	-1.4344	1.24503
891	A_55_P1965975	NM_001289593	0.00169266	0.0406427	-1.43702	-1.24716
892	A_55_P2083233	XM_011250154	0.00169324	0.0406427	-1.43734	-3.41852
893	A_51_P339154	ENSMUST00000055719	0.00171393	0.0410196	-1.44854	-2.29889
894	A_51_P121915	NM_145424	0.00171492	0.0410236	-1.44907	-2.52035
895	A_66_P121998	ENSMUST00000160274	0.00173468	0.0413455	-1.45963	1.11565
896	A_55_P1996683	NM_001306078	0.00173508	0.0413455	-1.45984	-1.51084
897	A_51_P240453	NM_133851	0.00173938	0.041388	-1.46212	-1.25496
898	A_51_P419584	AK046927	0.00174313	0.0414573	-1.46411	1.42436
899	A_55_P2103011	NM_001281880	0.00174644	0.0415015	-1.46585	1.11049
900	A_51_P331003	NM_011976	0.00174961	0.0415513	-1.46753	-1.63156
901	A_55_P2849821	XR_880067	0.00175182	0.0415639	-1.46869	-1.11136
902	A_55_P2056995	NM_008101	0.0017527	0.0415647	-1.46915	-1.17478
903	A_66_P101000	NM_177002	0.00175422	0.0415809	-1.46995	-1.74475
904	A_51_P110341	NM_170727	0.00175742	0.0416312	-1.47163	-2.2743
905	A_66_P121752	NM_007548	0.00176483	0.0417473	-1.47551	-1.069
906	A_52_P257774	NM_010011	0.00177476	0.0419068	-1.48068	-2.5493
907	A_52_P412506	NM_008649	0.00178015	0.0419746	-1.48347	-3.56904
908	A_51_P394210	NM_007986	0.00180011	0.0423636	-1.49374	-1.01092
909	A_55_P2046744	NM_001166273	0.00181497	0.0426521	-1.50132	-1.22487
910	A_55_P1956497	NM_008878	0.00181813	0.0427062	-1.50292	-2.97643
911	A_66_P117601	NM_010611	0.00187136	0.0435833	-1.5295	-1.43176
912	A_51_P458140	AK035952	0.00188146	0.0437977	-1.53445	-2.03969
913	A_51_P451574	NM_012006	0.00189661	0.0440673	-1.54183	1.12763
914	A_51_P398868	NM_008217	0.00190606	0.0441935	-1.54641	-1.05828
915	A_51_P495825	NM_133997	0.00193142	0.0445824	-1.55858	-3.27893
916	A_55_P2346639	NM_001029937	0.00193744	0.0446796	-1.56144	-2.92283
917	A_52_P613528	NM_027218	0.00195831	0.0450558	-1.57131	-1.22508
918	A_52_P315766	NM_010007	0.0019594	0.0450598	-1.57182	-2.51489
919	A_51_P434483	NM_008281	0.00196311	0.0450806	-1.57356	-1.10416
920	A_52_P338492	NM_170757	0.00196337	0.0450806	-1.57368	-1.29976
921	A_66_P116724	ENSMUST00000145908	0.00196802	0.0451529	-1.57586	1.00989
922	A_51_P101474	NM_015799	0.00197826	0.0453344	-1.58063	-2.0097
923	A_52_P68221	NM_016886	0.00197869	0.0453344	-1.58083	1.13441
924	A_55_P2184370	ENSMUST00000118793	0.00199668	0.0456223	-1.58916	-1.06386
925	A_51_P122170	NM_017473	0.00200724	0.0457339	-1.59401	-3.71336
926	A_66_P134009	NR_040537	0.0020145	0.0458457	-1.59733	-1.37157
927	A_55_P2318584	NM_007474	0.00202234	0.0459595	-1.60091	-1.32809
928	A_66_P116099	NR_040699	0.00202365	0.0459595	-1.60151	1.00664
929	A_51_P490323	NM_007376	0.00204943	0.0464594	-1.61315	-3.1391
930	A_65_P19231	ENSMUST00000189951	0.0020525	0.0464864	-1.61453	1.40422
931	A_51_P218690	NM_001310764	0.00206632	0.0467351	-1.6207	1.40266
932	A_30_P01032940	chr6:127591179-127619145_F	0.00207309	0.0468237	-1.6237	-1.17023
933	A_51_P257169	XR_104575	0.00209211	0.0471455	-1.6321	-1.58735
934	A_66_P126529	LF194775	0.00209351	0.0471556	-1.63272	1.21246
935	A_30_P01022517	chr10:21710544-21710942_F	0.00210817	0.0473561	-1.63914	-1.30361
936	A_55_P2155504	NM_010693	0.00212324	0.0475432	-1.64568	-1.15319
937	A_55_P2087276	NM_001104614	0.00213146	0.0476658	-1.64924	-1.38272
938	A_55_P2503206	NM_001253781	0.00213161	0.0476658	-1.6493	-1.24877
939	A_52_P331829	NM_182716	0.00214284	0.0478303	-1.65413	1.09954
940	A_55_P1993419	NM_206537	0.00214815	0.0479054	-1.65641	-3.7715
941	A_55_P2162122	ENSMUST00000198439	0.00215795	0.0480807	-1.66059	-1.59057
942	A_30_P01018726	chr10:6497224-6497863_R	0.0021601	0.0481069	-1.66151	1.14659
943	A_51_P510156	NM_008491	0.00219671	0.0487025	-1.67696	1.21409
944	A_55_P2740720	AK215081	0.00219877	0.0487043	-1.67781	2.16632
945	A_55_P2006255	NM_001009935	0.00220676	0.0488375	-1.68115	1.04876
946	A_51_P432468	AK003325	0.00221079	0.0488611	-1.68283	-1.94362
947	A_51_P140751	NM_011397	0.00222258	0.049048	-1.68771	-1.0906
948	A_55_P2010097	NM_001045550	0.00224314	0.0493331	-1.69617	-3.65078
949	A_51_P394014	NM_133686	0.00224461	0.0493433	-1.69677	-1.41633
950	A_52_P641747	ENSMUST00000129855	0.00225438	0.0494921	-1.70076	1.3546
951	A_66_P101447	NM_175443	0.00226531	0.0496283	-1.70521	-1.49362
952	A_55_P2732241	NM_172887	0.00227049	0.0497133	-1.70731	1.1013
953	A_51_P132013	NM_133720	0.00227182	0.0497202	-1.70784	-1.02848
