# Supplementary material for: Analysis of lncRNA-miRNA-mRNA expression pattern in heart tissue after total body radiation in a mouse model
Source: J Transl Med. 2021 Aug 7;19:336. doi: 10.1186/s12967-021-02998-w (PMC8349067; doi:10.1186/s12967-021-02998-w)
Supplement: Supplementary file 3 — Additional file 3: Table S2. Top 20 most significantly up- and down-regulated mRNAs that showed a linear trend across all doses. Tables of up-regulated (A) and down-regulated (B) linear, or dose-responsive, mRNAs. Gene symbol, systematic name, Benjamini–Hochberg adjusted p-value, B statistic, and the average log2FC across all doses are shown in each table. Genes are listed in order of decreasing significance. [file 12967_2021_2998_MOESM3_ESM.xlsx]

## Sheet: Table S2A
Gene Symbol	Systematic Name	p-value	B	Average logFC across all doses
Cdkn1a	NM_007669	1.961e-05	8.298	3.05
Gdf15	NM_011819	1.778e-05	8.444	2.908
Arrdc2	NM_027560	2.93e-10	21.51	2.608
Ckap2	NM_001004140	2.217e-05	8.131	2.595
Cdkn1a	ENSMUST00000122348	4.658e-08	15.706	2.529
Arrdc2	NM_027560	2.241e-10	21.887	2.518
Celf5	NM_176954	5.561e-08	15.452	2.515
Cdkn1a	NM_001111099	0.001326	3.03	2.478
Fam107a	NM_183187	2.47e-07	13.69	2.475
Slc10a6	NM_029415	3.239e-07	13.396	2.472
Hif3a	NM_016868	0.001921	2.558	2.447
Fkbp5	NM_010220	3.412e-06	10.51	2.409
Trp53inp1	NM_021897	6.724e-09	17.842	2.272
Ces2e	NM_172759	5.046e-06	9.985	2.186
AK042637	AK042637	0.00199	2.505	2.136
Fkbp5	NM_010220	7.644e-06	9.515	2.114
Pmaip1	NM_021451	8.553e-14	30.984	2.092
Igf1	NM_027040	7.741e-06	9.49	2.063
Ddit4	NM_029083	0.0003028	4.869	2.059
Pip5k1a	ENSMUST00000107229	0.0003551	4.646	2.038

## Sheet: Table S2B
Gene	Systematic Name	p-value	B	Average logFC across all doses
Hbb-bt	NM_008220	4.477e-06	10.168	-7.219
Alas2	NM_009653	4.719e-06	10.072	-6.544
Zdhhc22	NM_001080943	5.445e-06	9.891	-5.639
Hbb-b2	NM_016956	8.384e-06	9.377	-5.619
Hbb-b1	NM_001278161	1.283e-05	8.893	-5.197
Hba-ps4-201	ENSMUST00000128900.1	9.53e-05	6.312	-4.781
Gm9992	NM_001142539	1.999e-05	8.266	-4.557
Hba-a1	NM_008218	5.634e-05	7.014	-4.214
Hba-a2	NM_001083955	7.609e-05	6.619	-4.179
Hba-a1	NM_008218	0.0001162	6.038	-4.152
Slc6a20a	NM_139142	8.765e-05	6.446	-4.029
Prnd	NM_023043	2.248e-07	13.85	-3.483
Aplnr	NM_011784	3.664e-10	21	-2.996
Snca	NM_001042451	0.01164	0.236	-2.966
Cx3cr1	NM_009987	2.241e-10	22.46	-2.881
Trbc2-201	ENSMUST00000103299.2	2.075e-06	11.157	-2.571
H2-Ab1	NM_207105	2.471e-08	16.364	-2.532
H2-Aa	NM_010378	5.125e-10	20.602	-2.502
Cx3cr1	NM_009987	1.273e-08	17.131	-2.467
Ms4a1	NM_007641	0.0004766	4.295	-2.443
