# Supplementary material for: Analysis of lncRNA-miRNA-mRNA expression pattern in heart tissue after total body radiation in a mouse model
Source: J Transl Med. 2021 Aug 7;19:336. doi: 10.1186/s12967-021-02998-w (PMC8349067; doi:10.1186/s12967-021-02998-w)
Supplement: Supplementary file 6 — Additional file 6: Table S5. Differentially expressed miRNAs at each dose compared to controls. Each tab corresponds to miRNAs that were significantly differentially expressed at the specific dose. Columns B through G list the Agilent probe ID, systematic name, p-value, Benjamini–Hochberg adjusted p-value, B statistic, and the average log2FC across samples exposed to the dose, respectively. Probes are listed in order of decreasing significance. [file 12967_2021_2998_MOESM6_ESM.xlsx]

## Sheet: 1 Gy
	Agilent ID	Systematic Name	p-value	adjusted p-value	B statistic	log2(FC)
1	A_54_P2461	mmu-miR-192-5p	4.18036e-07	0.0018381	6.23012	-1.14415
2	A_54_P00005747	mmu-miR-5616-3p	1.17997e-06	0.00259417	5.29407	1.34263
3	A_54_P00005450	mmu-miR-383-3p	5.16546e-06	0.00608594	3.95967	1.09167
4	A_54_P00005064	mmu-miR-3102-5p	5.53645e-06	0.00608594	3.89695	-1.4226
5	A_54_P2401	mmu-miR-122-5p	9.85369e-06	0.00815485	3.37551	-3.81726
6	A_54_P3605	mmu-miR-503-3p	1.11278e-05	0.00815485	3.26551	1.05353
7	A_54_P3255	mmu-let-7i-3p	1.59808e-05	0.00826138	2.93813	1.57965
8	A_54_P00006597	mmu-miR-7015-3p	1.69098e-05	0.00826138	2.88703	1.08782
9	A_54_P3055	mmu-miR-18b-5p	2.10751e-05	0.00926674	2.68788	1.2356
10	A_54_P2868	mmu-miR-671-5p	2.4905e-05	0.00995522	2.53689	1.07798
11	A_54_P00007319	mmu-miR-7032-3p	3.24922e-05	0.0116279	2.29647	1.95062
12	A_54_P00007376	mmu-miR-7094-3p	3.4573e-05	0.0116279	2.24036	1.29698
13	A_54_P00005630	mmu-miR-5132-5p	4.24893e-05	0.0116279	2.05403	1.02239
14	A_54_P00005316	mmu-miR-3105-3p	4.28671e-05	0.0116279	2.04603	1.17178
15	A_54_P00005843	mmu-miR-6354	5.04502e-05	0.0121327	1.89887	1.22786
16	A_54_P3324	mmu-miR-10b-3p	6.18498e-05	0.0131571	1.71487	1.03845
17	A_54_P00007257	mmu-miR-3473g	6.28379e-05	0.0131571	1.70055	-1.00922
18	A_54_P00005038	mmu-miR-1948-5p	7.23894e-05	0.013839	1.5728	1.47968
19	A_54_P00004943	mmu-miR-301b-5p	7.94251e-05	0.0145513	1.48907	1.05459
20	A_54_P00006796	mmu-miR-6989-3p	8.53375e-05	0.0150092	1.42428	1.68558
21	A_54_P00005966	mmu-miR-6237	9.39989e-05	0.0151788	1.33706	-1.31797
22	A_54_P00006505	mmu-miR-7212-5p	9.65047e-05	0.0151788	1.31332	1.23848
23	A_54_P00005147	mmu-miR-1251-3p	0.000100306	0.0151788	1.27847	1.26379
24	A_54_P3461	mmu-miR-29a-5p	0.000105625	0.0151788	1.23187	1.81521
25	A_54_P3414	mmu-let-7a-1-3p	0.000116333	0.0152172	1.14479	1.23229
26	A_54_P2880	mmu-miR-770-5p	0.000117668	0.0152172	1.13451	1.33862
27	A_54_P00004897	mmu-miR-3104-5p	0.000156374	0.0185832	0.878223	1.25658
28	A_54_P00002292	mmu-miR-128-3p	0.000166782	0.0187705	0.820185	-1.2953
29	A_54_P00006331	mmu-miR-6962-3p	0.000180994	0.0187705	0.746552	1.20558
30	A_54_P3601	mmu-miR-20b-3p	0.000184602	0.0187705	0.728781	1.23548
31	A_54_P2802	mmu-miR-540-3p	0.000224792	0.0199709	0.551525	1.7295
32	A_54_P00005431	mmu-miR-3098-3p	0.00023134	0.0199709	0.525698	1.1362
33	A_54_P3326	mmu-miR-10b-3p	0.000231639	0.0199709	0.524537	1.76201
34	A_54_P3053	mmu-miR-147-3p	0.000240126	0.0200444	0.492175	1.79604
35	A_54_P1994	mmu-miR-693-5p	0.000241609	0.0200444	0.486638	1.39434
36	A_54_P3144	mmu-miR-509-5p	0.000262799	0.0202724	0.411052	1.01084
37	A_54_P2521	mmu-miR-330-5p	0.000267812	0.0203029	0.394067	1.00976
38	A_54_P3316	mmu-miR-145a-3p	0.000296838	0.0206175	0.301593	1.21041
39	A_54_P00006489	mmu-miR-7226-5p	0.000314162	0.0206175	0.250639	1.22041
40	A_54_P1676	mmu-miR-489-3p	0.000327216	0.0211584	0.214075	1.19037
41	A_54_P1916	mmu-miR-678	0.000341649	0.0213815	0.175318	1.44849
42	A_54_P2317	mmu-miR-146a-5p	0.000384547	0.0223241	0.0691513	-1.12498
43	A_54_P00005832	mmu-miR-6381	0.000384976	0.0223241	0.068151	1.37018
44	A_54_P2375	mmu-miR-193a-3p	0.000385861	0.0223241	0.0660903	-1.06955
45	A_54_P00005065	mmu-miR-3102-5p	0.000400589	0.0225321	0.032484	-1.10332
46	A_54_P00005480	mmu-miR-344d-2-5p	0.000404174	0.0225321	0.0244917	1.06575
47	A_54_P00004928	mmu-miR-217-3p	0.000429137	0.0235864	-0.0292601	-1.08584
48	A_54_P00006927	mmu-miR-6917-3p	0.000475326	0.0244384	-0.120903	1.12563
49	A_54_P3440	mmu-miR-20a-3p	0.000478302	0.0244384	-0.126497	1.47989
50	A_54_P1937	mmu-miR-681	0.000479796	0.0244384	-0.129293	1.35325
51	A_54_P00005424	mmu-miR-3070-5p	0.000499283	0.0248669	-0.164967	1.02194
52	A_54_P00004914	mmu-miR-3088-5p	0.000522468	0.0251661	-0.205629	1.43473
53	A_54_P00006474	mmu-miR-7089-5p	0.000524622	0.0251661	-0.209315	1.17404
54	A_54_P00007219	mmu-miR-6899-5p	0.000556268	0.0263001	-0.261769	1.22265
55	A_54_P2996	mmu-miR-871-5p	0.000571125	0.0264341	-0.285368	-1.66885
56	A_54_P3587	mmu-miR-470-3p	0.000600933	0.026935	-0.330905	1.15086
57	A_54_P00005108	mmu-miR-201-3p	0.000624451	0.0269661	-0.365258	1.46508
58	A_54_P2790	mmu-miR-483-5p	0.000628523	0.0269661	-0.371074	1.07503
59	A_54_P00004588	mmu-miR-1898	0.000631683	0.0269661	-0.37556	1.08224
60	A_54_P3691	mmu-miR-142a-3p	0.000662028	0.0277232	-0.41753	-1.10861
61	A_54_P2400	mmu-miR-122-5p	0.000843257	0.0313981	-0.633756	-2.17041
62	A_54_P00007268	mmu-miR-7686-3p	0.000898284	0.032375	-0.690183	1.38021
63	A_54_P3259	mmu-miR-15b-3p	0.000931319	0.0330243	-0.722409	1.12907
64	A_54_P3111	mmu-miR-466f-5p	0.000995571	0.0331631	-0.781914	1.06376
65	A_54_P3783	mmu-miR-98-5p	0.00100479	0.0332186	-0.790135	-1.03388
66	A_54_P00006870	mmu-miR-6916-3p	0.00104413	0.0342251	-0.824373	1.33113
67	A_54_P3142	mmu-miR-509-5p	0.0010508	0.0342251	-0.830051	1.21248
68	A_54_P3162	mmu-miR-590-5p	0.00128659	0.0386289	-1.01034	1.06998
69	A_54_P1213	mmu-miR-292a-3p	0.00142736	0.0407538	-1.10268	1.11004
70	A_54_P4400	mmu-miR-494-3p	0.00148151	0.0411688	-1.13577	-1.13025
71	A_54_P3604	mmu-miR-20b-3p	0.00157084	0.0413493	-1.18779	1.09383
72	A_54_P3170	mmu-miR-654-5p	0.00164181	0.0422166	-1.22702	1.05043
73	A_54_P00006994	mmu-miR-7084-3p	0.00174546	0.0435987	-1.28135	1.0134
74	A_54_P2432	mmu-miR-298-5p	0.00185674	0.0451055	-1.33617	1.00146
75	A_54_P1697	mmu-miR-546	0.00187193	0.0452097	-1.34339	1.10786
76	A_54_P00007100	mmu-miR-7082-3p	0.00188689	0.0452097	-1.35045	1.07565
77	A_54_P00004777	mmu-miR-3474	0.00204961	0.0454923	-1.42375	1.73349
78	A_54_P1953	mmu-miR-684	0.00206364	0.0454923	-1.42979	1.02994
79	A_54_P3386	mmu-miR-106b-3p	0.00226883	0.0471241	-1.5137	1.16436
80	A_54_P1996	mmu-miR-693-5p	0.00229254	0.0471241	-1.52289	1.02953
81	A_54_P3569	mmu-miR-431-3p	0.00245907	0.0489739	-1.5849	1.2814
82	A_54_P00006345	mmu-miR-6954-5p	0.00248378	0.0489739	-1.59374	1.11636
83	A_54_P00006547	mmu-miR-6917-5p	0.00250218	0.0489984	-1.60026	1.05472
84	A_54_P3450	mmu-miR-22-5p	0.00251845	0.0489984	-1.60599	-1.0328
85	A_54_P00007043	mmu-miR-6936-5p	0.00263503	0.0497428	-1.64596	1.05375
86	A_54_P00004960	mmu-miR-379-3p	0.00266022	0.0497428	-1.65437	1.30386

## Sheet: 2 Gy
	Agilent ID	Systematic Name	p-value	adjusted p-value	B statistic	log2(FC)
1	A_54_P2401	mmu-miR-122-5p	1.91572e-05	0.048238	2.38544	-3.66075

## Sheet: 12 Gy
	Agilent ID	Systematic Name	p-value	adjusted p-value	B statistic	log2(FC)
1	A_54_P00005246	mmu-miR-149-3p	3.5244e-08	0.000154968	8.42506	1.24112
2	A_54_P00005928	mmu-miR-6538	1.01607e-06	0.00223382	5.41454	1.89439
3	A_54_P00005624	mmu-miR-3960	1.64221e-06	0.00240693	4.98258	1.42084
4	A_54_P00005623	mmu-miR-3960	3.26497e-06	0.00358902	4.36374	1.43905
5	A_54_P00005065	mmu-miR-3102-5p	6.42714e-06	0.00565203	3.7534	1.47964
6	A_54_P00007109	mmu-miR-8101	1.05578e-05	0.00651897	3.30597	1.65498
7	A_54_P00007110	mmu-miR-8101	1.21578e-05	0.00651897	3.17876	1.61415
8	A_54_P00005927	mmu-miR-6538	1.24598e-05	0.00651897	3.15664	1.4767
9	A_54_P00005625	mmu-miR-5126	1.48259e-05	0.00651897	2.99989	1.2171
10	A_54_P00005064	mmu-miR-3102-5p	2.09129e-05	0.00745068	2.6898	1.31028
11	A_54_P00005626	mmu-miR-5126	2.3552e-05	0.00745068	2.58268	1.24827
12	A_54_P2996	mmu-miR-871-5p	2.3611e-05	0.00745068	2.58043	-2.12896
13	A_54_P00007163	mmu-miR-7118-5p	2.37229e-05	0.00745068	2.57617	1.15249
14	A_54_P3299	mmu-miR-135a-1-3p	2.86966e-05	0.00841194	2.40462	1.03154
15	A_54_P00005259	mmu-miR-211-3p	3.19711e-05	0.00878606	2.30726	1.48731
16	A_54_P3300	mmu-miR-135a-1-3p	4.07765e-05	0.0105467	2.08808	1.1596
17	A_54_P00007164	mmu-miR-7118-5p	7.24463e-05	0.017697	1.57057	1.08578
18	A_54_P00005260	mmu-miR-211-3p	0.000102771	0.0237833	1.25603	1.5203
19	A_54_P00004774	mmu-miR-2861	0.000109164	0.0239996	1.20177	1.39749
