# Supplementary material for: Analysis of lncRNA-miRNA-mRNA expression pattern in heart tissue after total body radiation in a mouse model
Source: J Transl Med. 2021 Aug 7;19:336. doi: 10.1186/s12967-021-02998-w (PMC8349067; doi:10.1186/s12967-021-02998-w)
Supplement: Supplementary file 7 — Additional file 7: Table S6. Top 20 most significant miRNAs that showed a linear trend across all doses. Table of up-regulated linear, or dose-responsive, miRNAs. lncRNA symbol (if annotated), systematic name, Benjamini–Hochberg adjusted p-value, B statistic, and the average log2FC across all doses are shown in each table. For unannotated lncRNAs, a BLAT analysis was performed using ensmbl.org and the overlapping transcript, if any, was listed in the table. The asterisk (*) denotes the transcripts identified through BLAT. lncRNAs are listed in order of decreasing significance. [file 12967_2021_2998_MOESM7_ESM.xlsx]

## Sheet: Table S6
Agilent ID	miRNA	P-value	B	Average logFC across all doses
A_54_P00005246	mmu-miR-149-3p	7.15e-07	13.835	1.385
A_54_P00005928	mmu-miR-6538	1.01e-05	10.601	2.218
A_54_P00005624	mmu-miR-3960	1.36e-05	9.813	1.731
A_54_P00007109	mmu-miR-8101	1.36e-05	9.539	1.99
A_54_P00007110	mmu-miR-8101	1.36e-05	9.431	1.852
A_54_P00005623	mmu-miR-3960	1.42e-05	9.215	1.688
A_54_P00005927	mmu-miR-6538	2.05e-05	8.712	1.864
A_54_P00007163	mmu-miR-7118-5p	3.8e-05	7.956	1.377
A_54_P00005259	mmu-miR-211-3p	3.8e-05	7.873	1.823
A_54_P00005260	mmu-miR-211-3p	0.000134	6.556	1.9
A_54_P00005065	mmu-miR-3102-5p	0.000138	6.437	1.974
A_54_P00007164	mmu-miR-7118-5p	0.000175	6.123	1.206
A_54_P00005625	mmu-miR-5126	0.000333	5.427	1.318
A_54_P00004774	mmu-miR-2861	0.000492	4.896	1.512
A_54_P00005626	mmu-miR-5126	0.000492	4.867	1.34
A_54_P00005064	mmu-miR-3102-5p	0.000492	4.851	1.901
A_54_P00004773	mmu-miR-2861	0.00199	3.452	1.462
A_54_P3300	mmu-miR-135a-1-3p	0.00278	3.075	1.286
A_54_P3299	mmu-miR-135a-1-3p	0.0032	2.822	1.082
A_54_P00006307	mmu-miR-6931-5p	0.0032	2.795	1.082
