# Supplementary material for: Analysis of lncRNA-miRNA-mRNA expression pattern in heart tissue after total body radiation in a mouse model
Source: J Transl Med. 2021 Aug 7;19:336. doi: 10.1186/s12967-021-02998-w (PMC8349067; doi:10.1186/s12967-021-02998-w)
Supplement: Supplementary file 9 — Additional file 9: Table S7. Differentially expressed genes with involvement in the most activated and most deactivated pathways. A list of differentially expressed genes and the corresponding log2FC at each dose are included in each tab. The 78 genes in the activated pathways are listed in the first tab, and the 79 genes in the deactivated pathways are listed in the second tab. [file 12967_2021_2998_MOESM9_ESM.xlsx]

## Sheet: Activated Pathways
Symbol	Agilent ID	1 Gy	2 Gy	4 Gy	8 Gy	12 Gy
FMO2	A_51_P301998	3.10925	0.782796	1.09643	1.39022	1.48438
CDKN1A	A_55_P1986282	1.89807	2.19312	2.62051	3.40877	3.70795
TP53INP1	A_51_P175580	0.374876	1.40903	1.54687	2.27421	2.40043
APAF1	A_65_P15133	1.24176	0.724662	1.36723	1.60459	1.51019
WEE1	A_66_P136186	0.561273	0.42711	0.269941	1.00902	1.14238
MDM2	A_55_P2606086	0.387635	0.398549	0.602444	1.05396	0.789585
FAS	A_55_P2091676	-0.177656	0.208376	0.127559	1.26754	1.02734
PIDD1	A_55_P2085485	0.512986	0.039267	0.414103	0.664933	1.03619
TP53BP2	A_55_P2734167	0.478874	0.72321	1.03136	0.583809	0.645369
BAX	A_51_P254541	0.642788	0.871732	0.933249	1.24017	0.915834
CBLB	A_55_P2809279	-0.155796	-0.363346	1.24959	0.332383	0.982908
BCL2L1	A_55_P2500448	-0.35098	0.402794	0.690236	1.43878	1.51358
CD80	A_51_P418295	0.287631	0.271368	0.618572	1.12227	1.13275
TNFRSF10A	A_55_P2027836	0.352173	0.715781	0.681225	1.04741	1.0171
SLC27A3	A_55_P1958597	0.668484	0.603849	0.878234	0.940765	1.26491
CPT1C	A_55_P2932214	0.611819	0.642566	0.727667	1.0363	1.26845
FMO1	A_52_P508991	-0.709213	-1.07385	1.10801	0.64077	0.78863
HMGCS2	A_55_P2912004	-1.1441	-0.638362	0.013778	0.130438	-0.0122104
CHST10	A_51_P445562	0.229372	-0.345699	-1.13132	0.377856	-0.0104685
BBC3	A_51_P248122	0.322786	0.578228	0.67984	1.11043	1.29242
TNF	A_51_P385099	0.118885	-0.536892	-1.23556	-1.2219	-1.37886
HLA-DMA	A_51_P473734	-0.439643	-0.511626	-1.01762	-1.36041	-1.58705
HLA-DMB	A_51_P278868	-0.460515	-0.325667	-0.982536	-1.41575	-1.71822
HS6ST2	A_66_P120828	-0.354401	-0.362591	-0.717369	-0.490822	-1.13535
IL1RAP	A_52_P467232	-0.564426	-1.05916	-0.774363	-0.492867	-1.25346
ABCC3	A_55_P1985623	-1.01039	-0.906985	-1.01312	-0.5047	-0.964603
CYP3A7	A_55_P2185821	-0.954774	-0.547032	-1.0795	-0.536375	-0.500564
IL1RN	A_55_P1962400	-0.850267	-0.945782	-0.803632	-1.12174	-0.843022
ALDH8A1	A_66_P103439	-0.638166	-1.05832	-0.982428	-1.45977	-0.598759
SULT1C2	A_51_P353895	-0.874634	-0.926568	-0.552898	-1.14797	-1.42609
HLA-DRB5	A_55_P2156731	-0.665552	-0.201403	-0.880761	-1.60894	-1.89544
TNFRSF11B	A_52_P106620	-0.226812	-0.930359	-1.14874	-1.13551	-0.96749
ZAP70	A_55_P1969861	-0.922374	-1.18007	-1.19382	-1.52881	-1.42616
HLA-DOA	A_51_P449325	-1.04076	-1.14714	-1.39071	-1.69603	-1.39841
CKS1B	A_66_P137121	-0.963791	-0.870407	-1.23003	-1.05613	-0.860093
TOPBP1	A_55_P2716158	-1.61804	-1.77453	-1.63415	-1.43623	-1.53771
BRCA1	A_51_P475523	-1.3127	-1.13656	-1.19134	-1.69686	-1.08945
THBS1	A_55_P2746459	-0.0238981	-0.470185	-0.49711	-0.866092	-1.04934
E2F1	A_55_P2317665	-0.346483	-0.684406	-1.01761	-0.855279	-1.2554
CCNB2	A_51_P457528	-1.0427	-1.21941	-1.58925	-1.80952	-1.62877
CKS2	A_66_P132226	-0.924012	-1.33004	-1.87742	-1.29465	-1.56299
CDK1	A_51_P450033	-0.301205	-0.951595	-1.19284	-0.634144	-1.12608
YWHAQ	A_55_P2740271	-0.189484	-0.499968	-1.05788	-0.570824	-1.08198
PLK1	A_51_P344566	-0.547965	-0.813571	-0.406493	-1.04512	-0.948981
HLA-DOB	A_51_P254625	-0.785566	-1.10593	-1.16819	-1.54587	-1.11695
IL2RB	A_55_P2266178	-0.187278	-0.315679	-0.231159	-0.856004	-1.09945
LCK	A_55_P2155504	-0.328048	-0.490389	-0.434219	-0.849239	-1.15319
HLA-DQB1	A_55_P1962747	-0.389985	-0.349764	-1.08791	-1.91336	-2.4941
NR1H4	A_55_P2369474	-1.22975	-1.1447	-1.23703	-0.96614	-1.11477
ALDH1L1	A_55_P1983733	-1.56941	-1.44534	-1.00252	-1.18893	-0.77402
SULT1B1	A_55_P2136776	-1.26557	-1.30313	-1.40204	-1.22813	-1.67384
ACSL3	A_55_P2165324	-1.22814	-1.27138	-0.782096	-1.06342	-0.126608
FABP7	A_51_P290074	-0.0856231	-1.29921	-1.76422	-1.66284	-1.955
CYP2B6	A_55_P2044653	-2.5391	-2.09515	-1.43419	-0.753596	-0.0773862
APOC2	A_51_P334979	-2.77482	-2.27622	-2.42022	-2.00153	-1.91944
ACOX2	A_66_P138319	-2.27405	-2.32088	-1.9146	-1.89561	-1.76748
CYP7A1	A_52_P84027	-2.2289	-1.67409	-2.26486	-1.82914	-1.40611
FMO3	A_51_P269404	-2.27525	-1.18891	-2.50784	-0.858418	-0.615429
ABCC2	A_51_P277745	-2.39151	-1.65163	-1.69629	-1.07604	-1.30619
HLA-DQA1	A_52_P343306	-0.647226	-0.624879	-1.22449	-1.9579	-2.667
TOP2A	A_66_P120837	-1.76983	-2.37236	-2.88562	-2.71668	-2.32364
BIRC5	A_51_P230103	-1.99659	-2.40152	-2.18095	-2.71709	-2.14066
CCNB1	A_55_P2065671	-2.23409	-2.079	-2.74276	-2.32572	-1.93338
HLA-A	A_55_P2037343	-2.57172	-2.81079	-2.82613	-2.72618	-1.50604
Cyp2a12/Cyp2a22	A_55_P2126333	-4.1625	-2.85652	-3.14192	-2.70528	-3.12706
ABCB11	A_51_P309338	-3.925	-2.36799	-3.32618	-2.7359	-3.11994
CYP4A11	A_55_P2050628	-4.52857	-2.74767	-3.19438	-2.80785	-2.62603
Sult1d1	A_55_P2181542	-3.36358	-2.97427	-2.7185	-2.96487	-3.04295
ABCG5	A_51_P256902	-3.41451	-2.32446	-2.26813	-1.83265	-2.7213
SLC10A1	A_66_P133814	-4.04912	-2.32177	-2.51322	-2.03701	-2.63899
FABP2	A_51_P313581	-3.22725	-2.66733	-2.74753	-2.18459	-2.46555
APOC4	A_51_P460332	-5.71767	-3.62515	-4.18329	-4.20115	-3.95885
SLCO1B3	A_51_P140803	-6.13238	-3.5047	-4.32403	-4.24861	-4.44491
FABP1	A_51_P487818	-6.51615	-3.23713	-4.66694	-4.38854	-3.98701
CYP2C8	A_51_P103706	-6.23647	-3.42871	-5.04091	-4.7353	-4.74571
SLC27A5	A_55_P2073557	-5.79785	-3.0765	-3.85076	-3.50266	-4.0687
CYP3A5	A_51_P341203	-7.45676	-3.38344	-4.7463	-4.30222	-4.29752
CYP2A6 (includes others)	A_55_P2007326	-7.72813	-4.19977	-5.94516	-5.78961	-5.60831

## Sheet: Deactivated Pathways
Symbol	Agilent ID	1 Gy	2 Gy	4 Gy	8 Gy	12 Gy
FMO1	A_52_P508991	-0.709213	-1.07385	1.10801	0.64077	0.78863
FMO2	A_51_P301998	3.10925	0.782796	1.09643	1.39022	1.48438
APOD	A_51_P366811	0.545402	1.00293	1.14847	1.3017	1.42615
CYP1B1	A_51_P255456	1.24621	0.794719	1.09113	1.46946	1.47928
Sult1a1	A_55_P2005475	-0.0613189	0.196805	0.698642	1.01896	1.03137
CHST10	A_51_P445562	0.229372	-0.345699	-1.13132	0.377856	-0.0104685
TNF	A_51_P385099	0.118885	-0.536892	-1.23556	-1.2219	-1.37886
UGT1A8 (includes others)	A_55_P2178800	-0.974414	-0.91416	-1.43704	-1.15028	-0.774437
PRKCB	A_52_P51355	-0.925824	-0.787237	-1.15146	-1.17663	-1.05524
ALDH8A1	A_66_P103439	-0.638166	-1.05832	-0.982428	-1.45977	-0.598759
ABCC3	A_55_P1985623	-1.01039	-0.906985	-1.01312	-0.5047	-0.964603
CYP3A7	A_55_P2185821	-0.954774	-0.547032	-1.0795	-0.536375	-0.500564
Aox3	A_51_P268929	-1.60158	-0.685545	-0.0866095	-0.662582	-0.223557
NR1H4	A_55_P2369474	-1.22975	-1.1447	-1.23703	-0.96614	-1.11477
TF	A_55_P2037585	-1.15938	-1.33514	-1.71137	-1.27594	-1.35392
IL1RN	A_55_P1962400	-0.850267	-0.945782	-0.803632	-1.12174	-0.843022
ITIH4	A_51_P172292	-1.8188	-1.55672	-1.57908	-1.27323	-0.746543
LCAT	A_55_P2904111	-1.72297	-1.31658	-1.49264	-1.43674	-1.88716
HS6ST2	A_66_P120828	-0.354401	-0.362591	-0.717369	-0.490822	-1.13535
NOS2	A_55_P2158741	-0.424477	-0.422501	-0.724671	-1.11777	-1.32177
SERPINF1	A_52_P35048	-0.230661	-0.473595	-0.920881	-0.547607	-1.24434
IL1RAP	A_52_P467232	-0.564426	-1.05916	-0.774363	-0.492867	-1.25346
CD3D	A_66_P109615	-0.459795	-0.543694	-0.827376	-1.22768	-1.26177
LCK	A_55_P2155504	-0.328048	-0.490389	-0.434219	-0.849239	-1.15319
FCER1G	A_51_P405476	-0.000572654	-0.256063	-0.756676	-0.522975	-1.00088
HLA-DMA	A_51_P473734	-0.439643	-0.511626	-1.01762	-1.36041	-1.58705
HLA-DMB	A_51_P278868	-0.460515	-0.325667	-0.982536	-1.41575	-1.71822
HLA-DRB5	A_55_P2156731	-0.665552	-0.201403	-0.880761	-1.60894	-1.89544
ZAP70	A_55_P1969861	-0.922374	-1.18007	-1.19382	-1.52881	-1.42616
HLA-DOA	A_51_P449325	-1.04076	-1.14714	-1.39071	-1.69603	-1.39841
HLA-DOB	A_51_P254625	-0.785566	-1.10593	-1.16819	-1.54587	-1.11695
TNFRSF11B	A_52_P106620	-0.226812	-0.930359	-1.14874	-1.13551	-0.96749
SULT1C2	A_51_P353895	-0.874634	-0.926568	-0.552898	-1.14797	-1.42609
PPP2R2C	A_51_P461779	-1.17758	-1.49578	-1.63628	-1.1924	-0.937462
ALDH1L1	A_55_P1983733	-1.56941	-1.44534	-1.00252	-1.18893	-0.77402
SULT1B1	A_55_P2136776	-1.26557	-1.30313	-1.40204	-1.22813	-1.67384
ABCC2	A_51_P277745	-2.39151	-1.65163	-1.69629	-1.07604	-1.30619
UGT2B17	A_51_P245503	-2.1683	-1.87642	-2.17967	-1.0753	-1.6272
UGT1A6	A_55_P1962404	-1.81112	-1.86326	-1.76554	-1.45063	-1.22509
CYP2E1	A_55_P1999301	-2.21378	-2.46682	-1.9309	-1.62951	-0.944357
FMO3	A_51_P269404	-2.27525	-1.18891	-2.50784	-0.858418	-0.615429
CYP2B6	A_55_P2044653	-2.5391	-2.09515	-1.43419	-0.753596	-0.0773862
APOC2	A_51_P334979	-2.77482	-2.27622	-2.42022	-2.00153	-1.91944
RBP4	A_51_P374752	-2.57712	-2.18409	-2.76341	-2.14729	-2.13418
CYP7A1	A_52_P84027	-2.2289	-1.67409	-2.26486	-1.82914	-1.40611
ABCG5	A_51_P256902	-3.41451	-2.32446	-2.26813	-1.83265	-2.7213
PON1	A_51_P108659	-3.35377	-3.09082	-3.82345	-3.3324	-2.84245
HLA-DQB1	A_55_P1962747	-0.389985	-0.349764	-1.08791	-1.91336	-2.4941
HLA-DQA1	A_52_P343306	-0.647226	-0.624879	-1.22449	-1.9579	-2.667
HLA-A	A_55_P2037343	-2.57172	-2.81079	-2.82613	-2.72618	-1.50604
UGT2A3	A_51_P298023	-2.48905	-2.06077	-2.16268	-1.85803	-2.77357
UGT3A1	A_51_P267063	-4.4653	-2.85055	-2.44449	-2.93913	-2.9001
CYP2F1	A_51_P453909	-4.07218	-3.62788	-2.73828	-3.16216	-2.84812
UGT2B7	A_51_P102438	-3.81461	-2.93875	-3.18214	-2.5389	-3.34839
Sult1d1	A_55_P2181542	-3.36358	-2.97427	-2.7185	-2.96487	-3.04295
Cyp2b13/Cyp2b9	A_51_P467076	-4.30719	-2.61857	-2.856	-2.37229	-2.47809
UGT2B10	A_55_P1977418	-5.45247	-3.3429	-3.81141	-3.22648	-3.45241
UGT2B28	A_66_P131389	-5.1284	-3.13843	-4.49382	-3.35492	-3.41814
CYP1A2	A_52_P595871	-4.10006	-3.40914	-3.96783	-3.25182	-4.10638
FGA	A_51_P193813	-5.25612	-3.34219	-4.11628	-3.48057	-3.63453
APOA2	A_55_P1966035	-5.28665	-3.06151	-3.64792	-3.48136	-3.53396
KNG1	A_51_P451377	-5.49465	-3.06193	-4.13362	-3.82073	-3.30789
APOM	A_52_P150236	-5.48096	-3.26038	-3.67633	-3.59558	-3.06642
APOA5	A_55_P2830513	-5.87326	-3.07109	-3.62273	-3.72015	-3.57807
APOC4	A_51_P460332	-5.71767	-3.62515	-4.18329	-4.20115	-3.95885
APOF	A_51_P495825	-4.59211	-3.67517	-3.77741	-3.74426	-3.27893
APOH	A_55_P2492249	-6.25798	-3.18561	-4.73368	-3.96413	-3.59277
HPX	A_51_P325836	-6.80849	-3.07117	-4.73563	-4.09687	-3.76933
AMBP	A_51_P145785	-6.35847	-2.89347	-4.37644	-4.10356	-3.97028
TTR	A_65_P19832	-6.34596	-3.67122	-5.06165	-4.42515	-4.12452
APOA1	A_51_P408082	-6.35346	-4.26811	-5.31319	-4.50398	-4.52181
SERPINF2	A_55_P1956497	-5.35726	-3.07064	-2.86959	-2.32463	-2.97643
CYP2C8	A_51_P103706	-6.23647	-3.42871	-5.04091	-4.7353	-4.74571
Cyp2c40 (includes others)	A_55_P2058433	-6.52204	-3.86201	-4.90728	-4.56298	-5.03764
SERPINA1	A_55_P2010298	-8.20221	-3.81669	-5.37079	-5.22948	-4.59361
GC	A_55_P2022158	-7.45562	-3.81839	-5.07086	-5.19874	-4.08499
CYP3A5	A_51_P341203	-7.45676	-3.38344	-4.7463	-4.30222	-4.29752
CYP2A6 (includes others)	A_55_P2007326	-7.72813	-4.19977	-5.94516	-5.78961	-5.60831
ALB	A_51_P160713	-9.91938	-3.6472	-6.51024	-5.23039	-5.03358
